# Supplementary material for: Molecular modelling and simulation studies of the Mycobacterium tuberculosis multidrug efflux pump protein Rv1258c
Source: PLoS One. 2018 Nov 26;13(11):e0207605. doi: 10.1371/journal.pone.0207605 (PMC6261026; doi:10.1371/journal.pone.0207605)
Supplement: S40 Fig — (PDB) [file pone.0207605.s040.pdb]

EXPDTA    THEORETICAL MODEL, MODELLER 9.12 2016/09/29 13:13:27
REMARK   6 MODELLER OBJECTIVE FUNCTION:      2909.3767
REMARK   6 MODELLER BEST TEMPLATE % SEQ ID:  20.476
REMARK   6 MODELLER BLK RESIDUE  420:
ATOM      1  N   MET     1      71.273  23.339 -43.916  1.00132.72           N
ATOM      2  CA  MET     1      70.781  24.508 -43.157  1.00132.72           C
ATOM      3  CB  MET     1      69.476  24.130 -42.407  1.00132.72           C
ATOM      4  CG  MET     1      69.577  22.947 -41.436  1.00132.72           C
ATOM      5  SD  MET     1      68.015  22.524 -40.606  1.00132.72           S
ATOM      6  CE  MET     1      67.566  24.262 -40.328  1.00132.72           C
ATOM      7  C   MET     1      71.846  25.023 -42.235  1.00132.72           C
ATOM      8  O   MET     1      72.701  25.809 -42.640  1.00132.72           O
ATOM      9  N   ARG     2      71.836  24.564 -40.974  1.00136.69           N
ATOM     10  CA  ARG     2      72.804  24.982 -40.011  1.00136.69           C
ATOM     11  CB  ARG     2      72.604  24.260 -38.669  1.00136.69           C
ATOM     12  CG  ARG     2      72.679  22.736 -38.797  1.00136.69           C
ATOM     13  CD  ARG     2      71.998  21.989 -37.646  1.00136.69           C
ATOM     14  NE  ARG     2      72.783  22.244 -36.408  1.00136.69           N
ATOM     15  CZ  ARG     2      72.144  22.434 -35.219  1.00136.69           C
ATOM     16  NH1 ARG     2      70.779  22.428 -35.164  1.00136.69           N
ATOM     17  NH2 ARG     2      72.868  22.638 -34.082  1.00136.69           N
ATOM     18  C   ARG     2      74.148  24.599 -40.541  1.00136.69           C
ATOM     19  O   ARG     2      75.096  25.381 -40.485  1.00136.69           O
ATOM     20  N   ASN     3      74.255  23.379 -41.096  1.00 26.46           N
ATOM     21  CA  ASN     3      75.513  22.917 -41.604  1.00 26.46           C
ATOM     22  CB  ASN     3      75.447  21.469 -42.115  1.00 26.46           C
ATOM     23  CG  ASN     3      75.408  20.575 -40.884  1.00 26.46           C
ATOM     24  OD1 ASN     3      76.288  20.645 -40.026  1.00 26.46           O
ATOM     25  ND2 ASN     3      74.358  19.717 -40.780  1.00 26.46           N
ATOM     26  C   ASN     3      75.936  23.790 -42.741  1.00 26.46           C
ATOM     27  O   ASN     3      77.101  24.174 -42.842  1.00 26.46           O
ATOM     28  N   SER     4      74.990  24.140 -43.626  1.00 39.04           N
ATOM     29  CA  SER     4      75.335  24.946 -44.756  1.00 39.04           C
ATOM     30  CB  SER     4      74.186  25.120 -45.761  1.00 39.04           C
ATOM     31  OG  SER     4      73.154  25.909 -45.190  1.00 39.04           O
ATOM     32  C   SER     4      75.708  26.308 -44.264  1.00 39.04           C
ATOM     33  O   SER     4      76.363  27.068 -44.965  1.00 39.04           O
ATOM     34  N   ASN     5      75.273  26.695 -43.055  1.00 84.30           N
ATOM     35  CA  ASN     5      75.641  28.003 -42.593  1.00 84.30           C
ATOM     36  CB  ASN     5      75.085  28.330 -41.193  1.00 84.30           C
ATOM     37  CG  ASN     5      73.566  28.243 -41.181  1.00 84.30           C
ATOM     38  OD1 ASN     5      72.909  28.416 -42.205  1.00 84.30           O
ATOM     39  ND2 ASN     5      72.992  27.966 -39.978  1.00 84.30           N
ATOM     40  C   ASN     5      77.116  28.012 -42.390  1.00 84.30           C
ATOM     41  O   ASN     5      77.830  28.925 -42.806  1.00 84.30           O
ATOM     42  N   ARG     6      77.603  26.932 -41.763  1.00 97.86           N
ATOM     43  CA  ARG     6      78.951  26.878 -41.302  1.00 97.86           C
ATOM     44  CB  ARG     6      79.251  25.542 -40.607  1.00 97.86           C
ATOM     45  CG  ARG     6      78.242  25.205 -39.503  1.00 97.86           C
ATOM     46  CD  ARG     6      78.527  23.879 -38.797  1.00 97.86           C
ATOM     47  NE  ARG     6      77.297  23.486 -38.052  1.00 97.86           N
ATOM     48  CZ  ARG     6      77.192  22.242 -37.502  1.00 97.86           C
ATOM     49  NH1 ARG     6      78.235  21.362 -37.577  1.00 97.86           N
ATOM     50  NH2 ARG     6      76.036  21.873 -36.875  1.00 97.86           N
ATOM     51  C   ARG     6      79.919  27.055 -42.430  1.00 97.86           C
ATOM     52  O   ARG     6      80.851  27.849 -42.313  1.00 97.86           O
ATOM     53  N   GLY     7      79.744  26.340 -43.558  1.00 31.77           N
ATOM     54  CA  GLY     7      80.738  26.490 -44.583  1.00 31.77           C
ATOM     55  C   GLY     7      80.727  27.892 -45.100  1.00 31.77           C
ATOM     56  O   GLY     7      81.747  28.579 -45.130  1.00 31.77           O
ATOM     57  N   PRO     8      79.573  28.334 -45.486  1.00172.69           N
ATOM     58  CA  PRO     8      79.509  29.663 -46.010  1.00172.69           C
ATOM     59  CD  PRO     8      78.775  27.444 -46.311  1.00172.69           C
ATOM     60  CB  PRO     8      78.134  29.769 -46.662  1.00172.69           C
ATOM     61  CG  PRO     8      77.948  28.353 -47.240  1.00172.69           C
ATOM     62  C   PRO     8      79.903  30.758 -45.074  1.00172.69           C
ATOM     63  O   PRO     8      80.284  31.821 -45.562  1.00172.69           O
ATOM     64  N   ALA     9      79.755  30.576 -43.750  1.00 57.94           N
ATOM     65  CA  ALA     9      80.229  31.571 -42.828  1.00 57.94           C
ATOM     66  CB  ALA     9      79.760  31.302 -41.390  1.00 57.94           C
ATOM     67  C   ALA     9      81.729  31.570 -42.799  1.00 57.94           C
ATOM     68  O   ALA     9      82.376  32.611 -42.883  1.00 57.94           O
ATOM     69  N   PHE    10      82.317  30.362 -42.705  1.00 48.35           N
ATOM     70  CA  PHE    10      83.735  30.185 -42.566  1.00 48.35           C
ATOM     71  CB  PHE    10      84.112  28.693 -42.461  1.00 48.35           C
ATOM     72  CG  PHE    10      85.596  28.559 -42.504  1.00 48.35           C
ATOM     73  CD1 PHE    10      86.353  28.679 -41.361  1.00 48.35           C
ATOM     74  CD2 PHE    10      86.235  28.309 -43.698  1.00 48.35           C
ATOM     75  CE1 PHE    10      87.723  28.551 -41.414  1.00 48.35           C
ATOM     76  CE2 PHE    10      87.604  28.180 -43.758  1.00 48.35           C
ATOM     77  CZ  PHE    10      88.351  28.300 -42.611  1.00 48.35           C
ATOM     78  C   PHE    10      84.413  30.723 -43.776  1.00 48.35           C
ATOM     79  O   PHE    10      85.419  31.426 -43.684  1.00 48.35           O
ATOM     80  N   LEU    11      83.861  30.390 -44.952  1.00170.12           N
ATOM     81  CA  LEU    11      84.467  30.745 -46.197  1.00170.12           C
ATOM     82  CB  LEU    11      83.674  30.169 -47.382  1.00170.12           C
ATOM     83  CG  LEU    11      83.455  28.648 -47.275  1.00170.12           C
ATOM     84  CD1 LEU    11      82.841  28.067 -48.559  1.00170.12           C
ATOM     85  CD2 LEU    11      84.728  27.923 -46.811  1.00170.12           C
ATOM     86  C   LEU    11      84.508  32.236 -46.384  1.00170.12           C
ATOM     87  O   LEU    11      85.561  32.815 -46.650  1.00170.12           O
ATOM     88  N   ILE    12      83.351  32.895 -46.193  1.00126.66           N
ATOM     89  CA  ILE    12      83.157  34.288 -46.495  1.00126.66           C
ATOM     90  CB  ILE    12      81.711  34.687 -46.336  1.00126.66           C
ATOM     91  CG1 ILE    12      81.390  36.029 -47.033  1.00126.66           C
ATOM     92  CG2 ILE    12      81.379  34.658 -44.835  1.00126.66           C
ATOM     93  CD1 ILE    12      82.084  37.260 -46.450  1.00126.66           C
ATOM     94  C   ILE    12      84.010  35.188 -45.646  1.00126.66           C
ATOM     95  O   ILE    12      84.577  36.157 -46.152  1.00126.66           O
ATOM     96  N   LEU    13      84.157  34.887 -44.342  1.00117.61           N
ATOM     97  CA  LEU    13      84.794  35.813 -43.443  1.00117.61           C
ATOM     98  CB  LEU    13      84.866  35.250 -42.006  1.00117.61           C
ATOM     99  CG  LEU    13      85.290  36.223 -40.881  1.00117.61           C
ATOM    100  CD1 LEU    13      85.269  35.495 -39.528  1.00117.61           C
ATOM    101  CD2 LEU    13      86.652  36.891 -41.132  1.00117.61           C
ATOM    102  C   LEU    13      86.180  36.130 -43.926  1.00117.61           C
ATOM    103  O   LEU    13      86.574  37.295 -43.958  1.00117.61           O
ATOM    104  N   PHE    14      86.954  35.116 -44.347  1.00106.42           N
ATOM    105  CA  PHE    14      88.301  35.380 -44.762  1.00106.42           C
ATOM    106  CB  PHE    14      89.087  34.102 -45.108  1.00106.42           C
ATOM    107  CG  PHE    14      89.125  33.279 -43.868  1.00106.42           C
ATOM    108  CD1 PHE    14      88.119  32.376 -43.609  1.00106.42           C
ATOM    109  CD2 PHE    14      90.153  33.407 -42.962  1.00106.42           C
ATOM    110  CE1 PHE    14      88.136  31.611 -42.467  1.00106.42           C
ATOM    111  CE2 PHE    14      90.176  32.645 -41.816  1.00106.42           C
ATOM    112  CZ  PHE    14      89.166  31.746 -41.568  1.00106.42           C
ATOM    113  C   PHE    14      88.278  36.253 -45.978  1.00106.42           C
ATOM    114  O   PHE    14      89.127  37.129 -46.143  1.00106.42           O
ATOM    115  N   ALA    15      87.299  36.037 -46.872  1.00 55.75           N
ATOM    116  CA  ALA    15      87.320  36.748 -48.116  1.00 55.75           C
ATOM    117  CB  ALA    15      86.143  36.368 -49.030  1.00 55.75           C
ATOM    118  C   ALA    15      87.267  38.234 -47.904  1.00 55.75           C
ATOM    119  O   ALA    15      88.133  38.965 -48.384  1.00 55.75           O
ATOM    120  N   THR    16      86.283  38.713 -47.123  1.00 53.56           N
ATOM    121  CA  THR    16      86.088  40.120 -46.902  1.00 53.56           C
ATOM    122  CB  THR    16      84.868  40.397 -46.071  1.00 53.56           C
ATOM    123  OG1 THR    16      83.720  39.826 -46.683  1.00 53.56           O
ATOM    124  CG2 THR    16      84.698  41.921 -45.949  1.00 53.56           C
ATOM    125  C   THR    16      87.259  40.664 -46.146  1.00 53.56           C
ATOM    126  O   THR    16      87.717  41.776 -46.405  1.00 53.56           O
ATOM    127  N   LEU    17      87.772  39.889 -45.174  1.00107.85           N
ATOM    128  CA  LEU    17      88.840  40.374 -44.347  1.00107.85           C
ATOM    129  CB  LEU    17      89.248  39.330 -43.279  1.00107.85           C
ATOM    130  CG  LEU    17      90.362  39.740 -42.283  1.00107.85           C
ATOM    131  CD1 LEU    17      91.741  39.885 -42.949  1.00107.85           C
ATOM    132  CD2 LEU    17      89.962  40.975 -41.466  1.00107.85           C
ATOM    133  C   LEU    17      90.032  40.665 -45.210  1.00107.85           C
ATOM    134  O   LEU    17      90.583  41.765 -45.174  1.00107.85           O
ATOM    135  N   MET    18      90.449  39.678 -46.023  1.00 52.01           N
ATOM    136  CA  MET    18      91.592  39.815 -46.880  1.00 52.01           C
ATOM    137  CB  MET    18      91.962  38.490 -47.577  1.00 52.01           C
ATOM    138  CG  MET    18      92.338  37.374 -46.598  1.00 52.01           C
ATOM    139  SD  MET    18      92.555  35.730 -47.350  1.00 52.01           S
ATOM    140  CE  MET    18      94.203  36.021 -48.053  1.00 52.01           C
ATOM    141  C   MET    18      91.272  40.810 -47.947  1.00 52.01           C
ATOM    142  O   MET    18      92.124  41.595 -48.362  1.00 52.01           O
ATOM    143  N   ALA    19      90.019  40.788 -48.435  1.00 40.76           N
ATOM    144  CA  ALA    19      89.666  41.679 -49.500  1.00 40.76           C
ATOM    145  CB  ALA    19      88.216  41.504 -49.989  1.00 40.76           C
ATOM    146  C   ALA    19      89.811  43.081 -49.000  1.00 40.76           C
ATOM    147  O   ALA    19      90.389  43.934 -49.670  1.00 40.76           O
ATOM    148  N   ALA    20      89.309  43.342 -47.779  1.00 40.38           N
ATOM    149  CA  ALA    20      89.356  44.658 -47.214  1.00 40.38           C
ATOM    150  CB  ALA    20      88.677  44.730 -45.839  1.00 40.38           C
ATOM    151  C   ALA    20      90.783  45.055 -47.027  1.00 40.38           C
ATOM    152  O   ALA    20      91.162  46.189 -47.309  1.00 40.38           O
ATOM    153  N   ALA    21      91.624  44.109 -46.577  1.00 53.89           N
ATOM    154  CA  ALA    21      92.999  44.393 -46.277  1.00 53.89           C
ATOM    155  CB  ALA    21      93.766  43.148 -45.799  1.00 53.89           C
ATOM    156  C   ALA    21      93.689  44.906 -47.513  1.00 53.89           C
ATOM    157  O   ALA    21      94.517  45.814 -47.451  1.00 53.89           O
ATOM    158  N   GLY    22      93.328  44.365 -48.687  1.00 55.21           N
ATOM    159  CA  GLY    22      93.985  44.680 -49.928  1.00 55.21           C
ATOM    160  C   GLY    22      93.922  46.149 -50.245  1.00 55.21           C
ATOM    161  O   GLY    22      94.828  46.680 -50.887  1.00 55.21           O
ATOM    162  N   ASP    23      92.842  46.842 -49.838  1.00101.02           N
ATOM    163  CA  ASP    23      92.649  48.232 -50.165  1.00101.02           C
ATOM    164  CB  ASP    23      91.342  48.788 -49.564  1.00101.02           C
ATOM    165  CG  ASP    23      91.046  50.172 -50.142  1.00101.02           C
ATOM    166  OD1 ASP    23      91.915  50.733 -50.862  1.00101.02           O
ATOM    167  OD2 ASP    23      89.928  50.686 -49.871  1.00101.02           O
ATOM    168  C   ASP    23      93.781  49.052 -49.617  1.00101.02           C
ATOM    169  O   ASP    23      94.255  49.979 -50.272  1.00101.02           O
ATOM    170  N   GLY    24      94.270  48.692 -48.417  1.00 56.65           N
ATOM    171  CA  GLY    24      95.265  49.431 -47.687  1.00 56.65           C
ATOM    172  C   GLY    24      96.545  49.556 -48.454  1.00 56.65           C
ATOM    173  O   GLY    24      97.302  50.503 -48.245  1.00 56.65           O
ATOM    174  N   VAL    25      96.876  48.573 -49.305  1.00105.82           N
ATOM    175  CA  VAL    25      98.097  48.685 -50.050  1.00105.82           C
ATOM    176  CB  VAL    25      98.360  47.508 -50.944  1.00105.82           C
ATOM    177  CG1 VAL    25      97.234  47.412 -51.986  1.00105.82           C
ATOM    178  CG2 VAL    25      99.753  47.682 -51.572  1.00105.82           C
ATOM    179  C   VAL    25      98.015  49.903 -50.924  1.00105.82           C
ATOM    180  O   VAL    25      99.007  50.603 -51.125  1.00105.82           O
ATOM    181  N   SER    26      96.818  50.162 -51.482  1.00107.53           N
ATOM    182  CA  SER    26      96.570  51.214 -52.426  1.00107.53           C
ATOM    183  CB  SER    26      95.183  51.074 -53.082  1.00107.53           C
ATOM    184  OG  SER    26      94.988  52.099 -54.045  1.00107.53           O
ATOM    185  C   SER    26      96.666  52.600 -51.842  1.00107.53           C
ATOM    186  O   SER    26      97.080  53.526 -52.540  1.00107.53           O
ATOM    187  N   ILE    27      96.243  52.810 -50.577  1.00172.44           N
ATOM    188  CA  ILE    27      96.256  54.134 -50.016  1.00172.44           C
ATOM    189  CB  ILE    27      95.446  54.274 -48.753  1.00172.44           C
ATOM    190  CG1 ILE    27      95.450  55.744 -48.292  1.00172.44           C
ATOM    191  CG2 ILE    27      95.984  53.286 -47.707  1.00172.44           C
ATOM    192  CD1 ILE    27      94.796  56.702 -49.288  1.00172.44           C
ATOM    193  C   ILE    27      97.635  54.653 -49.758  1.00172.44           C
ATOM    194  O   ILE    27      97.929  55.790 -50.107  1.00172.44           O
ATOM    195  N   VAL    28      98.578  53.901 -49.167  1.00115.04           N
ATOM    196  CA  VAL    28      99.689  54.773 -48.920  1.00115.04           C
ATOM    197  CB  VAL    28     100.239  54.623 -47.524  1.00115.04           C
ATOM    198  CG1 VAL    28     101.379  55.635 -47.277  1.00115.04           C
ATOM    199  CG2 VAL    28      99.071  54.767 -46.536  1.00115.04           C
ATOM    200  C   VAL    28     100.777  54.530 -49.929  1.00115.04           C
ATOM    201  O   VAL    28     101.938  54.307 -49.587  1.00115.04           O
ATOM    202  N   ALA    29     100.410  54.497 -51.224  1.00 78.22           N
ATOM    203  CA  ALA    29     101.376  54.413 -52.281  1.00 78.22           C
ATOM    204  CB  ALA    29     100.766  53.959 -53.617  1.00 78.22           C
ATOM    205  C   ALA    29     102.014  55.745 -52.525  1.00 78.22           C
ATOM    206  O   ALA    29     103.230  55.859 -52.668  1.00 78.22           O
ATOM    207  N   PHE    30     101.178  56.801 -52.554  1.00 79.92           N
ATOM    208  CA  PHE    30     101.627  58.104 -52.945  1.00 79.92           C
ATOM    209  CB  PHE    30     100.514  59.164 -52.989  1.00 79.92           C
ATOM    210  CG  PHE    30     101.133  60.410 -53.526  1.00 79.92           C
ATOM    211  CD1 PHE    30     101.329  60.568 -54.881  1.00 79.92           C
ATOM    212  CD2 PHE    30     101.516  61.429 -52.686  1.00 79.92           C
ATOM    213  CE1 PHE    30     101.899  61.712 -55.393  1.00 79.92           C
ATOM    214  CE2 PHE    30     102.086  62.577 -53.191  1.00 79.92           C
ATOM    215  CZ  PHE    30     102.280  62.721 -54.544  1.00 79.92           C
ATOM    216  C   PHE    30     102.659  58.593 -51.993  1.00 79.92           C
ATOM    217  O   PHE    30     103.658  59.168 -52.423  1.00 79.92           O
ATOM    218  N   PRO    31     102.475  58.397 -50.719  1.00145.37           N
ATOM    219  CA  PRO    31     103.458  58.907 -49.817  1.00145.37           C
ATOM    220  CD  PRO    31     101.152  58.377 -50.113  1.00145.37           C
ATOM    221  CB  PRO    31     102.886  58.692 -48.418  1.00145.37           C
ATOM    222  CG  PRO    31     101.367  58.823 -48.654  1.00145.37           C
ATOM    223  C   PRO    31     104.821  58.351 -50.084  1.00145.37           C
ATOM    224  O   PRO    31     105.788  59.097 -49.952  1.00145.37           O
ATOM    225  N   TRP    32     104.934  57.067 -50.470  1.00168.78           N
ATOM    226  CA  TRP    32     106.236  56.538 -50.770  1.00168.78           C
ATOM    227  CB  TRP    32     106.270  55.022 -51.042  1.00168.78           C
ATOM    228  CG  TRP    32     107.668  54.438 -51.170  1.00168.78           C
ATOM    229  CD2 TRP    32     108.533  54.560 -52.317  1.00168.78           C
ATOM    230  CD1 TRP    32     108.365  53.716 -50.246  1.00168.78           C
ATOM    231  NE1 TRP    32     109.599  53.371 -50.744  1.00168.78           N
ATOM    232  CE2 TRP    32     109.719  53.888 -52.015  1.00168.78           C
ATOM    233  CE3 TRP    32     108.354  55.168 -53.527  1.00168.78           C
ATOM    234  CZ2 TRP    32     110.743  53.816 -52.918  1.00168.78           C
ATOM    235  CZ3 TRP    32     109.397  55.109 -54.427  1.00168.78           C
ATOM    236  CH2 TRP    32     110.568  54.447 -54.129  1.00168.78           C
ATOM    237  C   TRP    32     106.720  57.191 -52.022  1.00168.78           C
ATOM    238  O   TRP    32     107.901  57.502 -52.160  1.00168.78           O
ATOM    239  N   LEU    33     105.779  57.424 -52.952  1.00176.20           N
ATOM    240  CA  LEU    33     106.013  57.873 -54.295  1.00176.20           C
ATOM    241  CB  LEU    33     104.730  57.970 -55.132  1.00176.20           C
ATOM    242  CG  LEU    33     105.025  58.374 -56.587  1.00176.20           C
ATOM    243  CD1 LEU    33     105.730  57.230 -57.336  1.00176.20           C
ATOM    244  CD2 LEU    33     103.778  58.910 -57.300  1.00176.20           C
ATOM    245  C   LEU    33     106.635  59.225 -54.364  1.00176.20           C
ATOM    246  O   LEU    33     107.431  59.454 -55.273  1.00176.20           O
ATOM    247  N   VAL    34     106.290  60.141 -53.430  1.00168.25           N
ATOM    248  CA  VAL    34     106.724  61.509 -53.525  1.00168.25           C
ATOM    249  CB  VAL    34     106.411  62.325 -52.305  1.00168.25           C
ATOM    250  CG1 VAL    34     106.942  63.754 -52.516  1.00168.25           C
ATOM    251  CG2 VAL    34     104.903  62.251 -52.030  1.00168.25           C
ATOM    252  C   VAL    34     108.198  61.550 -53.724  1.00168.25           C
ATOM    253  O   VAL    34     108.984  61.402 -52.790  1.00168.25           O
ATOM    254  N   LEU    35     108.593  61.775 -54.989  1.00 96.98           N
ATOM    255  CA  LEU    35     109.978  61.817 -55.318  1.00 96.98           C
ATOM    256  CB  LEU    35     110.260  61.977 -56.816  1.00 96.98           C
ATOM    257  CG  LEU    35     111.767  61.933 -57.134  1.00 96.98           C
ATOM    258  CD1 LEU    35     112.314  60.513 -56.930  1.00 96.98           C
ATOM    259  CD2 LEU    35     112.076  62.526 -58.517  1.00 96.98           C
ATOM    260  C   LEU    35     110.485  63.050 -54.670  1.00 96.98           C
ATOM    261  O   LEU    35     109.765  64.041 -54.574  1.00 96.98           O
ATOM    262  N   GLN    36     111.736  63.027 -54.188  1.00165.86           N
ATOM    263  CA  GLN    36     112.199  64.225 -53.573  1.00165.86           C
ATOM    264  CB  GLN    36     113.401  64.017 -52.639  1.00165.86           C
ATOM    265  CG  GLN    36     113.044  63.307 -51.331  1.00165.86           C
ATOM    266  CD  GLN    36     112.283  64.300 -50.465  1.00165.86           C
ATOM    267  OE1 GLN    36     111.242  63.982 -49.894  1.00165.86           O
ATOM    268  NE2 GLN    36     112.821  65.544 -50.360  1.00165.86           N
ATOM    269  C   GLN    36     112.640  65.114 -54.669  1.00165.86           C
ATOM    270  O   GLN    36     113.832  65.279 -54.922  1.00165.86           O
ATOM    271  N   ARG    37     111.663  65.728 -55.348  1.00264.99           N
ATOM    272  CA  ARG    37     112.018  66.636 -56.382  1.00264.99           C
ATOM    273  CB  ARG    37     111.091  66.604 -57.613  1.00264.99           C
ATOM    274  CG  ARG    37     111.407  65.477 -58.603  1.00264.99           C
ATOM    275  CD  ARG    37     112.521  65.856 -59.586  1.00264.99           C
ATOM    276  NE  ARG    37     112.757  64.706 -60.503  1.00264.99           N
ATOM    277  CZ  ARG    37     114.008  64.491 -61.004  1.00264.99           C
ATOM    278  NH1 ARG    37     115.051  65.274 -60.610  1.00264.99           N
ATOM    279  NH2 ARG    37     114.217  63.479 -61.900  1.00264.99           N
ATOM    280  C   ARG    37     111.924  67.979 -55.759  1.00264.99           C
ATOM    281  O   ARG    37     111.065  68.241 -54.918  1.00264.99           O
ATOM    282  N   GLU    38     112.849  68.861 -56.151  1.00243.04           N
ATOM    283  CA  GLU    38     112.919  70.177 -55.614  1.00243.04           C
ATOM    284  CB  GLU    38     114.130  70.964 -56.129  1.00243.04           C
ATOM    285  CG  GLU    38     114.162  71.066 -57.653  1.00243.04           C
ATOM    286  CD  GLU    38     114.645  69.731 -58.199  1.00243.04           C
ATOM    287  OE1 GLU    38     115.737  69.286 -57.753  1.00243.04           O
ATOM    288  OE2 GLU    38     113.936  69.146 -59.059  1.00243.04           O
ATOM    289  C   GLU    38     111.696  70.931 -56.008  1.00243.04           C
ATOM    290  O   GLU    38     111.269  71.834 -55.292  1.00243.04           O
ATOM    291  N   GLY    39     111.084  70.567 -57.150  1.00 59.46           N
ATOM    292  CA  GLY    39     110.026  71.373 -57.681  1.00 59.46           C
ATOM    293  C   GLY    39     108.921  71.587 -56.686  1.00 59.46           C
ATOM    294  O   GLY    39     108.507  72.729 -56.498  1.00 59.46           O
ATOM    295  N   SER    40     108.398  70.541 -56.011  1.00163.05           N
ATOM    296  CA  SER    40     107.326  70.893 -55.119  1.00163.05           C
ATOM    297  CB  SER    40     105.947  70.712 -55.753  1.00163.05           C
ATOM    298  OG  SER    40     105.794  71.631 -56.823  1.00163.05           O
ATOM    299  C   SER    40     107.371  70.081 -53.870  1.00163.05           C
ATOM    300  O   SER    40     107.010  68.906 -53.851  1.00163.05           O
ATOM    301  N   ALA    41     107.876  70.704 -52.792  1.00115.18           N
ATOM    302  CA  ALA    41     107.939  70.086 -51.503  1.00115.18           C
ATOM    303  CB  ALA    41     108.885  70.839 -50.556  1.00115.18           C
ATOM    304  C   ALA    41     106.608  70.006 -50.804  1.00115.18           C
ATOM    305  O   ALA    41     106.262  68.977 -50.230  1.00115.18           O
ATOM    306  N   GLY    42     105.867  71.133 -50.768  1.00134.34           N
ATOM    307  CA  GLY    42     104.636  71.275 -50.027  1.00134.34           C
ATOM    308  C   GLY    42     103.419  70.663 -50.646  1.00134.34           C
ATOM    309  O   GLY    42     102.574  70.099 -49.952  1.00134.34           O
ATOM    310  N   GLN    43     103.308  70.790 -51.979  1.00173.26           N
ATOM    311  CA  GLN    43     102.100  70.531 -52.705  1.00173.26           C
ATOM    312  CB  GLN    43     102.172  70.953 -54.183  1.00173.26           C
ATOM    313  CG  GLN    43     103.158  70.152 -55.027  1.00173.26           C
ATOM    314  CD  GLN    43     102.500  68.852 -55.457  1.00173.26           C
ATOM    315  OE1 GLN    43     101.296  68.801 -55.704  1.00173.26           O
ATOM    316  NE2 GLN    43     103.317  67.770 -55.558  1.00173.26           N
ATOM    317  C   GLN    43     101.640  69.113 -52.643  1.00173.26           C
ATOM    318  O   GLN    43     100.434  68.888 -52.630  1.00173.26           O
ATOM    319  N   ALA    44     102.550  68.128 -52.561  1.00 72.42           N
ATOM    320  CA  ALA    44     102.164  66.744 -52.643  1.00 72.42           C
ATOM    321  CB  ALA    44     103.336  65.774 -52.401  1.00 72.42           C
ATOM    322  C   ALA    44     101.120  66.469 -51.603  1.00 72.42           C
ATOM    323  O   ALA    44     100.240  65.634 -51.789  1.00 72.42           O
ATOM    324  N   SER    45     101.173  67.171 -50.465  1.00 99.56           N
ATOM    325  CA  SER    45     100.184  66.928 -49.457  1.00 99.56           C
ATOM    326  CB  SER    45     100.348  67.852 -48.237  1.00 99.56           C
ATOM    327  OG  SER    45     101.614  67.625 -47.635  1.00 99.56           O
ATOM    328  C   SER    45      98.818  67.176 -50.028  1.00 99.56           C
ATOM    329  O   SER    45      97.891  66.409 -49.767  1.00 99.56           O
ATOM    330  N   ILE    46      98.638  68.240 -50.836  1.00132.58           N
ATOM    331  CA  ILE    46      97.326  68.466 -51.367  1.00132.58           C
ATOM    332  CB  ILE    46      97.163  69.732 -52.186  1.00132.58           C
ATOM    333  CG1 ILE    46      95.674  70.003 -52.468  1.00132.58           C
ATOM    334  CG2 ILE    46      97.956  69.615 -53.498  1.00132.58           C
ATOM    335  CD1 ILE    46      94.851  70.449 -51.262  1.00132.58           C
ATOM    336  C   ILE    46      96.979  67.302 -52.241  1.00132.58           C
ATOM    337  O   ILE    46      95.853  66.808 -52.192  1.00132.58           O
ATOM    338  N   VAL    47      97.934  66.819 -53.065  1.00119.42           N
ATOM    339  CA  VAL    47      97.545  65.754 -53.944  1.00119.42           C
ATOM    340  CB  VAL    47      98.569  65.290 -54.950  1.00119.42           C
ATOM    341  CG1 VAL    47      99.802  64.677 -54.287  1.00119.42           C
ATOM    342  CG2 VAL    47      97.878  64.231 -55.812  1.00119.42           C
ATOM    343  C   VAL    47      97.135  64.573 -53.135  1.00119.42           C
ATOM    344  O   VAL    47      96.110  63.954 -53.411  1.00119.42           O
ATOM    345  N   ALA    48      97.903  64.255 -52.083  1.00 50.42           N
ATOM    346  CA  ALA    48      97.584  63.117 -51.272  1.00 50.42           C
ATOM    347  CB  ALA    48      98.555  62.922 -50.094  1.00 50.42           C
ATOM    348  C   ALA    48      96.231  63.343 -50.683  1.00 50.42           C
ATOM    349  O   ALA    48      95.438  62.415 -50.536  1.00 50.42           O
ATOM    350  N   SER    49      95.923  64.609 -50.362  1.00 60.24           N
ATOM    351  CA  SER    49      94.712  64.952 -49.684  1.00 60.24           C
ATOM    352  CB  SER    49      94.576  66.468 -49.470  1.00 60.24           C
ATOM    353  OG  SER    49      93.395  66.747 -48.736  1.00 60.24           O
ATOM    354  C   SER    49      93.538  64.482 -50.489  1.00 60.24           C
ATOM    355  O   SER    49      92.428  64.391 -49.968  1.00 60.24           O
ATOM    356  N   ALA    50      93.754  64.144 -51.774  1.00 51.60           N
ATOM    357  CA  ALA    50      92.681  63.747 -52.640  1.00 51.60           C
ATOM    358  CB  ALA    50      93.171  63.442 -54.068  1.00 51.60           C
ATOM    359  C   ALA    50      91.971  62.521 -52.130  1.00 51.60           C
ATOM    360  O   ALA    50      90.748  62.506 -52.093  1.00 51.60           O
ATOM    361  N   THR    51      92.685  61.483 -51.654  1.00 53.72           N
ATOM    362  CA  THR    51      92.022  60.254 -51.280  1.00 53.72           C
ATOM    363  CB  THR    51      92.933  59.234 -50.667  1.00 53.72           C
ATOM    364  OG1 THR    51      93.954  58.862 -51.582  1.00 53.72           O
ATOM    365  CG2 THR    51      92.093  58.009 -50.261  1.00 53.72           C
ATOM    366  C   THR    51      90.968  60.505 -50.241  1.00 53.72           C
ATOM    367  O   THR    51      89.877  59.943 -50.294  1.00 53.72           O
ATOM    368  N   MET    52      91.262  61.335 -49.234  1.00150.61           N
ATOM    369  CA  MET    52      90.281  61.520 -48.206  1.00150.61           C
ATOM    370  CB  MET    52      90.788  62.332 -47.002  1.00150.61           C
ATOM    371  CG  MET    52      91.236  63.747 -47.369  1.00150.61           C
ATOM    372  SD  MET    52      91.144  64.943 -46.005  1.00150.61           S
ATOM    373  CE  MET    52      89.355  65.163 -46.215  1.00150.61           C
ATOM    374  C   MET    52      89.046  62.210 -48.716  1.00150.61           C
ATOM    375  O   MET    52      87.937  61.799 -48.377  1.00150.61           O
ATOM    376  N   LEU    53      89.178  63.267 -49.547  1.00106.26           N
ATOM    377  CA  LEU    53      87.978  63.972 -49.917  1.00106.26           C
ATOM    378  CB  LEU    53      88.219  65.269 -50.726  1.00106.26           C
ATOM    379  CG  LEU    53      88.874  66.412 -49.928  1.00106.26           C
ATOM    380  CD1 LEU    53      90.294  66.043 -49.471  1.00106.26           C
ATOM    381  CD2 LEU    53      88.838  67.730 -50.718  1.00106.26           C
ATOM    382  C   LEU    53      87.038  63.077 -50.686  1.00106.26           C
ATOM    383  O   LEU    53      85.877  62.976 -50.291  1.00106.26           O
ATOM    384  N   PRO    54      87.445  62.397 -51.736  1.00 91.56           N
ATOM    385  CA  PRO    54      86.492  61.532 -52.358  1.00 91.56           C
ATOM    386  CD  PRO    54      88.123  63.099 -52.810  1.00 91.56           C
ATOM    387  CB  PRO    54      87.093  61.090 -53.696  1.00 91.56           C
ATOM    388  CG  PRO    54      88.309  62.018 -53.889  1.00 91.56           C
ATOM    389  C   PRO    54      85.989  60.437 -51.493  1.00 91.56           C
ATOM    390  O   PRO    54      84.847  60.025 -51.685  1.00 91.56           O
ATOM    391  N   LEU    55      86.793  59.944 -50.544  1.00 99.80           N
ATOM    392  CA  LEU    55      86.268  58.926 -49.699  1.00 99.80           C
ATOM    393  CB  LEU    55      87.292  58.477 -48.640  1.00 99.80           C
ATOM    394  CG  LEU    55      86.938  57.187 -47.872  1.00 99.80           C
ATOM    395  CD1 LEU    55      87.941  56.945 -46.733  1.00 99.80           C
ATOM    396  CD2 LEU    55      85.478  57.150 -47.398  1.00 99.80           C
ATOM    397  C   LEU    55      85.123  59.593 -48.997  1.00 99.80           C
ATOM    398  O   LEU    55      84.054  59.013 -48.820  1.00 99.80           O
ATOM    399  N   LEU    56      85.309  60.867 -48.607  1.00117.95           N
ATOM    400  CA  LEU    56      84.254  61.525 -47.886  1.00117.95           C
ATOM    401  CB  LEU    56      84.575  62.950 -47.395  1.00117.95           C
ATOM    402  CG  LEU    56      85.280  63.047 -46.027  1.00117.95           C
ATOM    403  CD1 LEU    56      86.661  62.387 -46.027  1.00117.95           C
ATOM    404  CD2 LEU    56      85.304  64.505 -45.536  1.00117.95           C
ATOM    405  C   LEU    56      83.009  61.667 -48.698  1.00117.95           C
ATOM    406  O   LEU    56      81.929  61.287 -48.253  1.00117.95           O
ATOM    407  N   PHE    57      83.124  62.203 -49.923  1.00 56.66           N
ATOM    408  CA  PHE    57      81.969  62.465 -50.731  1.00 56.66           C
ATOM    409  CB  PHE    57      82.317  63.241 -52.012  1.00 56.66           C
ATOM    410  CG  PHE    57      82.742  64.611 -51.602  1.00 56.66           C
ATOM    411  CD1 PHE    57      83.925  64.792 -50.930  1.00 56.66           C
ATOM    412  CD2 PHE    57      81.980  65.716 -51.901  1.00 56.66           C
ATOM    413  CE1 PHE    57      84.349  66.039 -50.541  1.00 56.66           C
ATOM    414  CE2 PHE    57      82.395  66.971 -51.518  1.00 56.66           C
ATOM    415  CZ  PHE    57      83.578  67.135 -50.836  1.00 56.66           C
ATOM    416  C   PHE    57      81.359  61.158 -51.112  1.00 56.66           C
ATOM    417  O   PHE    57      80.143  61.034 -51.239  1.00 56.66           O
ATOM    418  N   ALA    58      82.219  60.146 -51.289  1.00 56.93           N
ATOM    419  CA  ALA    58      81.844  58.865 -51.799  1.00 56.93           C
ATOM    420  CB  ALA    58      83.060  57.963 -51.941  1.00 56.93           C
ATOM    421  C   ALA    58      80.828  58.143 -50.958  1.00 56.93           C
ATOM    422  O   ALA    58      79.863  57.606 -51.496  1.00 56.93           O
ATOM    423  N   THR    59      80.967  58.151 -49.622  1.00125.31           N
ATOM    424  CA  THR    59      80.120  57.358 -48.772  1.00125.31           C
ATOM    425  CB  THR    59      80.420  57.549 -47.311  1.00125.31           C
ATOM    426  OG1 THR    59      80.236  58.910 -46.947  1.00125.31           O
ATOM    427  CG2 THR    59      81.863  57.105 -47.029  1.00125.31           C
ATOM    428  C   THR    59      78.690  57.724 -48.975  1.00125.31           C
ATOM    429  O   THR    59      77.813  56.869 -48.879  1.00125.31           O
ATOM    430  N   LEU    60      78.404  59.002 -49.256  1.00 63.37           N
ATOM    431  CA  LEU    60      77.029  59.386 -49.315  1.00 63.37           C
ATOM    432  CB  LEU    60      76.877  60.881 -49.639  1.00 63.37           C
ATOM    433  CG  LEU    60      77.613  61.773 -48.619  1.00 63.37           C
ATOM    434  CD1 LEU    60      77.271  63.258 -48.810  1.00 63.37           C
ATOM    435  CD2 LEU    60      77.400  61.283 -47.177  1.00 63.37           C
ATOM    436  C   LEU    60      76.306  58.593 -50.372  1.00 63.37           C
ATOM    437  O   LEU    60      75.241  58.041 -50.098  1.00 63.37           O
ATOM    438  N   VAL    61      76.851  58.540 -51.607  1.00120.04           N
ATOM    439  CA  VAL    61      76.254  57.859 -52.736  1.00120.04           C
ATOM    440  CB  VAL    61      76.798  58.357 -54.041  1.00120.04           C
ATOM    441  CG1 VAL    61      76.444  59.848 -54.179  1.00120.04           C
ATOM    442  CG2 VAL    61      78.306  58.067 -54.090  1.00120.04           C
ATOM    443  C   VAL    61      76.406  56.357 -52.739  1.00120.04           C
ATOM    444  O   VAL    61      75.466  55.627 -53.053  1.00120.04           O
ATOM    445  N   ALA    62      77.593  55.853 -52.359  1.00 60.88           N
ATOM    446  CA  ALA    62      77.973  54.472 -52.492  1.00 60.88           C
ATOM    447  CB  ALA    62      79.404  54.204 -52.000  1.00 60.88           C
ATOM    448  C   ALA    62      77.063  53.563 -51.743  1.00 60.88           C
ATOM    449  O   ALA    62      76.818  52.440 -52.179  1.00 60.88           O
ATOM    450  N   GLY    63      76.542  54.012 -50.596  1.00 47.50           N
ATOM    451  CA  GLY    63      75.747  53.140 -49.797  1.00 47.50           C
ATOM    452  C   GLY    63      74.587  52.627 -50.597  1.00 47.50           C
ATOM    453  O   GLY    63      74.167  51.488 -50.433  1.00 47.50           O
ATOM    454  N   THR    64      73.987  53.433 -51.476  1.00 46.62           N
ATOM    455  CA  THR    64      72.854  52.887 -52.167  1.00 46.62           C
ATOM    456  CB  THR    64      72.154  53.905 -53.020  1.00 46.62           C
ATOM    457  OG1 THR    64      73.022  54.356 -54.049  1.00 46.62           O
ATOM    458  CG2 THR    64      71.731  55.090 -52.131  1.00 46.62           C
ATOM    459  C   THR    64      73.255  51.744 -53.063  1.00 46.62           C
ATOM    460  O   THR    64      72.619  50.690 -53.052  1.00 46.62           O
ATOM    461  N   ALA    65      74.353  51.904 -53.827  1.00 48.25           N
ATOM    462  CA  ALA    65      74.730  50.977 -54.867  1.00 48.25           C
ATOM    463  CB  ALA    65      75.968  51.441 -55.652  1.00 48.25           C
ATOM    464  C   ALA    65      75.025  49.587 -54.381  1.00 48.25           C
ATOM    465  O   ALA    65      74.574  48.612 -54.980  1.00 48.25           O
ATOM    466  N   VAL    66      75.771  49.435 -53.277  1.00 73.64           N
ATOM    467  CA  VAL    66      76.142  48.117 -52.847  1.00 73.64           C
ATOM    468  CB  VAL    66      77.085  48.096 -51.682  1.00 73.64           C
ATOM    469  CG1 VAL    66      77.323  46.628 -51.288  1.00 73.64           C
ATOM    470  CG2 VAL    66      78.378  48.806 -52.108  1.00 73.64           C
ATOM    471  C   VAL    66      74.914  47.352 -52.479  1.00 73.64           C
ATOM    472  O   VAL    66      74.929  46.126 -52.534  1.00 73.64           O
ATOM    473  N   ASP    67      73.847  48.067 -52.061  1.00138.36           N
ATOM    474  CA  ASP    67      72.582  47.539 -51.614  1.00138.36           C
ATOM    475  CB  ASP    67      71.509  48.617 -51.389  1.00138.36           C
ATOM    476  CG  ASP    67      71.680  49.258 -50.025  1.00138.36           C
ATOM    477  OD1 ASP    67      71.593  48.502 -49.021  1.00138.36           O
ATOM    478  OD2 ASP    67      71.882  50.502 -49.960  1.00138.36           O
ATOM    479  C   ASP    67      71.965  46.597 -52.606  1.00138.36           C
ATOM    480  O   ASP    67      72.527  45.581 -53.012  1.00138.36           O
ATOM    481  N   TYR    68      70.712  46.902 -52.982  1.00120.63           N
ATOM    482  CA  TYR    68      69.987  46.046 -53.870  1.00120.63           C
ATOM    483  CB  TYR    68      68.572  46.548 -54.197  1.00120.63           C
ATOM    484  CG  TYR    68      67.654  46.350 -53.038  1.00120.63           C
ATOM    485  CD1 TYR    68      66.993  45.154 -52.902  1.00120.63           C
ATOM    486  CD2 TYR    68      67.446  47.337 -52.100  1.00120.63           C
ATOM    487  CE1 TYR    68      66.135  44.934 -51.854  1.00120.63           C
ATOM    488  CE2 TYR    68      66.584  47.121 -51.044  1.00120.63           C
ATOM    489  CZ  TYR    68      65.927  45.918 -50.921  1.00120.63           C
ATOM    490  OH  TYR    68      65.044  45.688 -49.844  1.00120.63           O
ATOM    491  C   TYR    68      70.702  45.987 -55.172  1.00120.63           C
ATOM    492  O   TYR    68      70.833  44.924 -55.775  1.00120.63           O
ATOM    493  N   PHE    69      71.211  47.140 -55.620  1.00 88.34           N
ATOM    494  CA  PHE    69      71.777  47.229 -56.924  1.00 88.34           C
ATOM    495  CB  PHE    69      72.189  48.667 -57.288  1.00 88.34           C
ATOM    496  CG  PHE    69      72.526  48.695 -58.741  1.00 88.34           C
ATOM    497  CD1 PHE    69      71.535  48.572 -59.688  1.00 88.34           C
ATOM    498  CD2 PHE    69      73.825  48.872 -59.154  1.00 88.34           C
ATOM    499  CE1 PHE    69      71.828  48.600 -61.031  1.00 88.34           C
ATOM    500  CE2 PHE    69      74.126  48.903 -60.495  1.00 88.34           C
ATOM    501  CZ  PHE    69      73.131  48.764 -61.435  1.00 88.34           C
ATOM    502  C   PHE    69      72.951  46.310 -57.063  1.00 88.34           C
ATOM    503  O   PHE    69      73.109  45.690 -58.113  1.00 88.34           O
ATOM    504  N   GLY    70      73.811  46.163 -56.033  1.00 49.41           N
ATOM    505  CA  GLY    70      74.975  45.357 -56.282  1.00 49.41           C
ATOM    506  C   GLY    70      75.117  44.235 -55.299  1.00 49.41           C
ATOM    507  O   GLY    70      74.433  44.172 -54.279  1.00 49.41           O
ATOM    508  N   ARG    71      76.050  43.314 -55.629  1.00123.88           N
ATOM    509  CA  ARG    71      76.393  42.166 -54.839  1.00123.88           C
ATOM    510  CB  ARG    71      76.546  40.876 -55.668  1.00123.88           C
ATOM    511  CG  ARG    71      75.243  40.343 -56.272  1.00123.88           C
ATOM    512  CD  ARG    71      75.461  39.098 -57.138  1.00123.88           C
ATOM    513  NE  ARG    71      75.852  37.976 -56.240  1.00123.88           N
ATOM    514  CZ  ARG    71      74.903  37.121 -55.761  1.00123.88           C
ATOM    515  NH1 ARG    71      73.603  37.248 -56.163  1.00123.88           N
ATOM    516  NH2 ARG    71      75.253  36.129 -54.891  1.00123.88           N
ATOM    517  C   ARG    71      77.743  42.443 -54.254  1.00123.88           C
ATOM    518  O   ARG    71      78.648  42.900 -54.949  1.00123.88           O
ATOM    519  N   ARG    72      77.904  42.164 -52.948  1.00133.80           N
ATOM    520  CA  ARG    72      79.131  42.409 -52.243  1.00133.80           C
ATOM    521  CB  ARG    72      79.007  42.155 -50.738  1.00133.80           C
ATOM    522  CG  ARG    72      77.927  43.015 -50.087  1.00133.80           C
ATOM    523  CD  ARG    72      76.516  42.619 -50.525  1.00133.80           C
ATOM    524  NE  ARG    72      76.045  41.560 -49.592  1.00133.80           N
ATOM    525  CZ  ARG    72      74.832  40.962 -49.783  1.00133.80           C
ATOM    526  NH1 ARG    72      74.076  41.284 -50.873  1.00133.80           N
ATOM    527  NH2 ARG    72      74.380  40.049 -48.877  1.00133.80           N
ATOM    528  C   ARG    72      80.196  41.508 -52.776  1.00133.80           C
ATOM    529  O   ARG    72      81.375  41.859 -52.791  1.00133.80           O
ATOM    530  N   ARG    73      79.808  40.295 -53.202  1.00 72.18           N
ATOM    531  CA  ARG    73      80.789  39.370 -53.677  1.00 72.18           C
ATOM    532  CB  ARG    73      80.142  38.046 -54.110  1.00 72.18           C
ATOM    533  CG  ARG    73      81.132  36.996 -54.606  1.00 72.18           C
ATOM    534  CD  ARG    73      80.451  35.708 -55.070  1.00 72.18           C
ATOM    535  NE  ARG    73      81.498  34.843 -55.686  1.00 72.18           N
ATOM    536  CZ  ARG    73      81.133  33.771 -56.451  1.00 72.18           C
ATOM    537  NH1 ARG    73      79.816  33.442 -56.593  1.00 72.18           N
ATOM    538  NH2 ARG    73      82.087  33.035 -57.089  1.00 72.18           N
ATOM    539  C   ARG    73      81.491  39.982 -54.855  1.00 72.18           C
ATOM    540  O   ARG    73      82.720  39.968 -54.920  1.00 72.18           O
ATOM    541  N   VAL    74      80.726  40.510 -55.829  1.00 55.46           N
ATOM    542  CA  VAL    74      81.291  41.125 -56.999  1.00 55.46           C
ATOM    543  CB  VAL    74      80.268  41.328 -58.078  1.00 55.46           C
ATOM    544  CG1 VAL    74      80.931  42.076 -59.247  1.00 55.46           C
ATOM    545  CG2 VAL    74      79.685  39.964 -58.475  1.00 55.46           C
ATOM    546  C   VAL    74      81.858  42.482 -56.702  1.00 55.46           C
ATOM    547  O   VAL    74      82.976  42.810 -57.103  1.00 55.46           O
ATOM    548  N   SER    75      81.088  43.298 -55.956  1.00 97.32           N
ATOM    549  CA  SER    75      81.381  44.693 -55.773  1.00 97.32           C
ATOM    550  CB  SER    75      80.282  45.439 -54.994  1.00 97.32           C
ATOM    551  OG  SER    75      80.631  46.808 -54.847  1.00 97.32           O
ATOM    552  C   SER    75      82.672  44.929 -55.059  1.00 97.32           C
ATOM    553  O   SER    75      83.352  45.913 -55.340  1.00 97.32           O
ATOM    554  N   MET    76      83.040  44.085 -54.079  1.00105.45           N
ATOM    555  CA  MET    76      84.257  44.380 -53.372  1.00105.45           C
ATOM    556  CB  MET    76      84.484  43.487 -52.142  1.00105.45           C
ATOM    557  CG  MET    76      85.651  43.995 -51.295  1.00105.45           C
ATOM    558  SD  MET    76      85.708  43.359 -49.598  1.00105.45           S
ATOM    559  CE  MET    76      86.787  44.700 -49.022  1.00105.45           C
ATOM    560  C   MET    76      85.457  44.266 -54.268  1.00105.45           C
ATOM    561  O   MET    76      86.270  45.187 -54.345  1.00105.45           O
ATOM    562  N   VAL    77      85.587  43.146 -55.005  1.00 47.18           N
ATOM    563  CA  VAL    77      86.731  42.965 -55.853  1.00 47.18           C
ATOM    564  CB  VAL    77      86.729  41.628 -56.543  1.00 47.18           C
ATOM    565  CG1 VAL    77      87.977  41.529 -57.439  1.00 47.18           C
ATOM    566  CG2 VAL    77      86.622  40.519 -55.478  1.00 47.18           C
ATOM    567  C   VAL    77      86.644  44.013 -56.904  1.00 47.18           C
ATOM    568  O   VAL    77      87.641  44.606 -57.313  1.00 47.18           O
ATOM    569  N   ALA    78      85.408  44.292 -57.342  1.00 47.23           N
ATOM    570  CA  ALA    78      85.194  45.221 -58.403  1.00 47.23           C
ATOM    571  CB  ALA    78      83.700  45.436 -58.709  1.00 47.23           C
ATOM    572  C   ALA    78      85.766  46.547 -58.009  1.00 47.23           C
ATOM    573  O   ALA    78      86.315  47.258 -58.848  1.00 47.23           O
ATOM    574  N   ASP    79      85.600  46.955 -56.737  1.00134.22           N
ATOM    575  CA  ASP    79      86.105  48.241 -56.332  1.00134.22           C
ATOM    576  CB  ASP    79      85.468  48.772 -55.026  1.00134.22           C
ATOM    577  CG  ASP    79      85.768  47.839 -53.859  1.00134.22           C
ATOM    578  OD1 ASP    79      86.924  47.859 -53.363  1.00134.22           O
ATOM    579  OD2 ASP    79      84.837  47.098 -53.440  1.00134.22           O
ATOM    580  C   ASP    79      87.604  48.272 -56.207  1.00134.22           C
ATOM    581  O   ASP    79      88.240  49.242 -56.628  1.00134.22           O
ATOM    582  N   ALA    80      88.211  47.226 -55.600  1.00 75.57           N
ATOM    583  CA  ALA    80      89.632  47.251 -55.395  1.00 75.57           C
ATOM    584  CB  ALA    80      90.132  46.050 -54.576  1.00 75.57           C
ATOM    585  C   ALA    80      90.376  47.229 -56.692  1.00 75.57           C
ATOM    586  O   ALA    80      91.123  48.158 -56.982  1.00 75.57           O
ATOM    587  N   LEU    81      90.105  46.225 -57.552  1.00112.59           N
ATOM    588  CA  LEU    81      90.831  46.063 -58.781  1.00112.59           C
ATOM    589  CB  LEU    81      90.303  44.883 -59.630  1.00112.59           C
ATOM    590  CG  LEU    81      91.061  44.557 -60.943  1.00112.59           C
ATOM    591  CD1 LEU    81      90.461  43.299 -61.593  1.00112.59           C
ATOM    592  CD2 LEU    81      91.106  45.726 -61.945  1.00112.59           C
ATOM    593  C   LEU    81      90.611  47.316 -59.534  1.00112.59           C
ATOM    594  O   LEU    81      91.519  47.842 -60.173  1.00112.59           O
ATOM    595  N   SER    82      89.380  47.834 -59.470  1.00186.82           N
ATOM    596  CA  SER    82      89.167  49.055 -60.165  1.00186.82           C
ATOM    597  CB  SER    82      87.700  49.265 -60.572  1.00186.82           C
ATOM    598  OG  SER    82      87.552  50.498 -61.258  1.00186.82           O
ATOM    599  C   SER    82      89.539  50.132 -59.203  1.00186.82           C
ATOM    600  O   SER    82      88.700  50.862 -58.703  1.00186.82           O
ATOM    601  N   GLY    83      90.836  50.376 -59.035  1.00217.14           N
ATOM    602  CA  GLY    83      91.316  51.337 -58.093  1.00217.14           C
ATOM    603  C   GLY    83      92.761  51.003 -57.933  1.00217.14           C
ATOM    604  O   GLY    83      93.618  51.870 -58.084  1.00217.14           O
ATOM    605  N   ALA    84      93.077  49.726 -57.675  1.00 71.53           N
ATOM    606  CA  ALA    84      94.443  49.311 -57.623  1.00 71.53           C
ATOM    607  CB  ALA    84      94.610  47.827 -57.255  1.00 71.53           C
ATOM    608  C   ALA    84      94.980  49.489 -59.003  1.00 71.53           C
ATOM    609  O   ALA    84      96.113  49.925 -59.194  1.00 71.53           O
ATOM    610  N   ALA    85      94.162  49.121 -60.007  1.00 41.47           N
ATOM    611  CA  ALA    85      94.519  49.259 -61.390  1.00 41.47           C
ATOM    612  CB  ALA    85      93.461  48.668 -62.339  1.00 41.47           C
ATOM    613  C   ALA    85      94.613  50.718 -61.677  1.00 41.47           C
ATOM    614  O   ALA    85      95.482  51.179 -62.417  1.00 41.47           O
ATOM    615  N   VAL    86      93.701  51.476 -61.047  1.00 80.89           N
ATOM    616  CA  VAL    86      93.551  52.879 -61.254  1.00 80.89           C
ATOM    617  CB  VAL    86      92.479  53.460 -60.379  1.00 80.89           C
ATOM    618  CG1 VAL    86      92.465  54.988 -60.552  1.00 80.89           C
ATOM    619  CG2 VAL    86      91.142  52.766 -60.707  1.00 80.89           C
ATOM    620  C   VAL    86      94.814  53.570 -60.923  1.00 80.89           C
ATOM    621  O   VAL    86      95.143  54.521 -61.631  1.00 80.89           O
ATOM    622  N   ALA    87      95.533  53.129 -59.855  1.00123.21           N
ATOM    623  CA  ALA    87      96.707  53.870 -59.499  1.00123.21           C
ATOM    624  CB  ALA    87      97.486  53.239 -58.329  1.00123.21           C
ATOM    625  C   ALA    87      97.588  53.857 -60.686  1.00123.21           C
ATOM    626  O   ALA    87      97.638  54.859 -61.394  1.00123.21           O
ATOM    627  N   GLY    88      98.167  52.682 -61.008  1.00191.08           N
ATOM    628  CA  GLY    88      98.958  52.462 -62.189  1.00191.08           C
ATOM    629  C   GLY    88      99.812  53.660 -62.528  1.00191.08           C
ATOM    630  O   GLY    88     100.166  53.835 -63.692  1.00191.08           O
ATOM    631  N   VAL    89     100.175  54.516 -61.551  1.00162.36           N
ATOM    632  CA  VAL    89     100.918  55.702 -61.848  1.00162.36           C
ATOM    633  CB  VAL    89     100.876  56.777 -60.785  1.00162.36           C
ATOM    634  CG1 VAL    89      99.434  57.302 -60.748  1.00162.36           C
ATOM    635  CG2 VAL    89     101.351  56.258 -59.423  1.00162.36           C
ATOM    636  C   VAL    89     102.313  55.350 -62.235  1.00162.36           C
ATOM    637  O   VAL    89     102.904  56.065 -63.043  1.00162.36           O
ATOM    638  N   PRO    90     102.909  54.299 -61.732  1.00127.82           N
ATOM    639  CA  PRO    90     104.225  54.015 -62.199  1.00127.82           C
ATOM    640  CD  PRO    90     102.704  53.751 -60.399  1.00127.82           C
ATOM    641  CB  PRO    90     104.825  52.978 -61.243  1.00127.82           C
ATOM    642  CG  PRO    90     103.652  52.544 -60.347  1.00127.82           C
ATOM    643  C   PRO    90     104.176  53.592 -63.631  1.00127.82           C
ATOM    644  O   PRO    90     105.215  53.585 -64.290  1.00127.82           O
ATOM    645  N   LEU    91     102.980  53.213 -64.125  1.00 56.72           N
ATOM    646  CA  LEU    91     102.835  52.742 -65.473  1.00 56.72           C
ATOM    647  CB  LEU    91     101.413  52.250 -65.803  1.00 56.72           C
ATOM    648  CG  LEU    91     101.026  50.933 -65.110  1.00 56.72           C
ATOM    649  CD1 LEU    91      99.609  50.491 -65.510  1.00 56.72           C
ATOM    650  CD2 LEU    91     102.079  49.841 -65.366  1.00 56.72           C
ATOM    651  C   LEU    91     103.150  53.817 -66.469  1.00 56.72           C
ATOM    652  O   LEU    91     103.922  53.584 -67.397  1.00 56.72           O
ATOM    653  N   VAL    92     102.590  55.031 -66.307  1.00 46.88           N
ATOM    654  CA  VAL    92     102.829  55.989 -67.346  1.00 46.88           C
ATOM    655  CB  VAL    92     101.581  56.384 -68.075  1.00 46.88           C
ATOM    656  CG1 VAL    92     101.934  57.407 -69.169  1.00 46.88           C
ATOM    657  CG2 VAL    92     100.923  55.100 -68.605  1.00 46.88           C
ATOM    658  C   VAL    92     103.429  57.215 -66.748  1.00 46.88           C
ATOM    659  O   VAL    92     103.016  57.681 -65.688  1.00 46.88           O
ATOM    660  N   ALA    93     104.442  57.764 -67.443  1.00 42.79           N
ATOM    661  CA  ALA    93     105.161  58.907 -66.974  1.00 42.79           C
ATOM    662  CB  ALA    93     106.342  59.278 -67.889  1.00 42.79           C
ATOM    663  C   ALA    93     104.270  60.106 -66.905  1.00 42.79           C
ATOM    664  O   ALA    93     104.298  60.838 -65.919  1.00 42.79           O
ATOM    665  N   TRP    94     103.435  60.333 -67.938  1.00 61.23           N
ATOM    666  CA  TRP    94     102.654  61.542 -67.978  1.00 61.23           C
ATOM    667  CB  TRP    94     101.835  61.708 -69.275  1.00 61.23           C
ATOM    668  CG  TRP    94     101.175  63.064 -69.427  1.00 61.23           C
ATOM    669  CD2 TRP    94      99.778  63.336 -69.221  1.00 61.23           C
ATOM    670  CD1 TRP    94     101.740  64.248 -69.800  1.00 61.23           C
ATOM    671  NE1 TRP    94     100.792  65.241 -69.825  1.00 61.23           N
ATOM    672  CE2 TRP    94      99.579  64.694 -69.476  1.00 61.23           C
ATOM    673  CE3 TRP    94      98.744  62.524 -68.857  1.00 61.23           C
ATOM    674  CZ2 TRP    94      98.341  65.260 -69.368  1.00 61.23           C
ATOM    675  CZ3 TRP    94      97.496  63.100 -68.745  1.00 61.23           C
ATOM    676  CH2 TRP    94      97.297  64.442 -68.996  1.00 61.23           C
ATOM    677  C   TRP    94     101.705  61.554 -66.827  1.00 61.23           C
ATOM    678  O   TRP    94     101.571  62.557 -66.127  1.00 61.23           O
ATOM    679  N   GLY    95     101.025  60.421 -66.588  1.00 29.09           N
ATOM    680  CA  GLY    95     100.083  60.376 -65.512  1.00 29.09           C
ATOM    681  C   GLY    95     100.842  60.623 -64.248  1.00 29.09           C
ATOM    682  O   GLY    95     100.368  61.301 -63.338  1.00 29.09           O
ATOM    683  N   TYR    96     102.058  60.059 -64.172  1.00113.65           N
ATOM    684  CA  TYR    96     102.904  60.180 -63.022  1.00113.65           C
ATOM    685  CB  TYR    96     104.221  59.419 -63.194  1.00113.65           C
ATOM    686  CG  TYR    96     105.064  59.758 -62.017  1.00113.65           C
ATOM    687  CD1 TYR    96     104.890  59.097 -60.826  1.00113.65           C
ATOM    688  CD2 TYR    96     106.021  60.740 -62.121  1.00113.65           C
ATOM    689  CE1 TYR    96     105.672  59.414 -59.745  1.00113.65           C
ATOM    690  CE2 TYR    96     106.808  61.062 -61.040  1.00113.65           C
ATOM    691  CZ  TYR    96     106.629  60.394 -59.851  1.00113.65           C
ATOM    692  OH  TYR    96     107.424  60.706 -58.729  1.00113.65           O
ATOM    693  C   TYR    96     103.276  61.609 -62.816  1.00113.65           C
ATOM    694  O   TYR    96     103.303  62.102 -61.688  1.00113.65           O
ATOM    695  N   GLY    97     103.537  62.326 -63.918  1.00 72.92           N
ATOM    696  CA  GLY    97     104.048  63.655 -63.818  1.00 72.92           C
ATOM    697  C   GLY    97     105.322  63.658 -64.594  1.00 72.92           C
ATOM    698  O   GLY    97     105.728  64.695 -65.109  1.00 72.92           O
ATOM    699  N   GLY    98     105.977  62.487 -64.724  1.00 66.56           N
ATOM    700  CA  GLY    98     107.148  62.410 -65.551  1.00 66.56           C
ATOM    701  C   GLY    98     108.343  62.882 -64.793  1.00 66.56           C
ATOM    702  O   GLY    98     108.318  63.008 -63.569  1.00 66.56           O
ATOM    703  N   ASP    99     109.435  63.157 -65.539  1.00 71.25           N
ATOM    704  CA  ASP    99     110.675  63.570 -64.952  1.00 71.25           C
ATOM    705  CB  ASP    99     111.712  63.970 -66.010  1.00 71.25           C
ATOM    706  CG  ASP    99     112.037  62.757 -66.857  1.00 71.25           C
ATOM    707  OD1 ASP    99     112.475  61.720 -66.292  1.00 71.25           O
ATOM    708  OD2 ASP    99     111.850  62.865 -68.100  1.00 71.25           O
ATOM    709  C   ASP    99     110.379  64.821 -64.212  1.00 71.25           C
ATOM    710  O   ASP    99     110.651  64.940 -63.018  1.00 71.25           O
ATOM    711  N   ALA   100     109.775  65.789 -64.919  1.00184.64           N
ATOM    712  CA  ALA   100     109.416  66.997 -64.259  1.00184.64           C
ATOM    713  CB  ALA   100     108.919  68.095 -65.207  1.00184.64           C
ATOM    714  C   ALA   100     108.278  66.591 -63.409  1.00184.64           C
ATOM    715  O   ALA   100     107.626  65.588 -63.689  1.00184.64           O
ATOM    716  N   VAL   101     108.022  67.319 -62.313  1.00130.29           N
ATOM    717  CA  VAL   101     106.902  66.885 -61.543  1.00130.29           C
ATOM    718  CB  VAL   101     106.904  67.384 -60.131  1.00130.29           C
ATOM    719  CG1 VAL   101     106.898  68.927 -60.151  1.00130.29           C
ATOM    720  CG2 VAL   101     105.695  66.771 -59.409  1.00130.29           C
ATOM    721  C   VAL   101     105.692  67.432 -62.202  1.00130.29           C
ATOM    722  O   VAL   101     105.690  68.578 -62.651  1.00130.29           O
ATOM    723  N   ASN   102     104.638  66.605 -62.329  1.00185.08           N
ATOM    724  CA  ASN   102     103.438  67.163 -62.860  1.00185.08           C
ATOM    725  CB  ASN   102     102.790  66.321 -63.972  1.00185.08           C
ATOM    726  CG  ASN   102     101.943  67.261 -64.817  1.00185.08           C
ATOM    727  OD1 ASN   102     101.301  66.842 -65.779  1.00185.08           O
ATOM    728  ND2 ASN   102     101.955  68.573 -64.463  1.00185.08           N
ATOM    729  C   ASN   102     102.528  67.231 -61.683  1.00185.08           C
ATOM    730  O   ASN   102     102.090  66.210 -61.159  1.00185.08           O
ATOM    731  N   VAL   103     102.251  68.463 -61.224  1.00 76.03           N
ATOM    732  CA  VAL   103     101.477  68.672 -60.039  1.00 76.03           C
ATOM    733  CB  VAL   103     101.694  70.024 -59.421  1.00 76.03           C
ATOM    734  CG1 VAL   103     100.700  70.226 -58.266  1.00 76.03           C
ATOM    735  CG2 VAL   103     103.168  70.140 -58.998  1.00 76.03           C
ATOM    736  C   VAL   103     100.032  68.598 -60.374  1.00 76.03           C
ATOM    737  O   VAL   103      99.606  69.036 -61.440  1.00 76.03           O
ATOM    738  N   LEU   104      99.245  68.011 -59.450  1.00129.16           N
ATOM    739  CA  LEU   104      97.817  68.019 -59.571  1.00129.16           C
ATOM    740  CB  LEU   104      97.350  69.446 -59.926  1.00129.16           C
ATOM    741  CG  LEU   104      95.886  69.641 -60.364  1.00129.16           C
ATOM    742  CD1 LEU   104      95.673  69.188 -61.816  1.00129.16           C
ATOM    743  CD2 LEU   104      94.894  69.005 -59.379  1.00129.16           C
ATOM    744  C   LEU   104      97.350  67.041 -60.594  1.00129.16           C
ATOM    745  O   LEU   104      96.157  66.756 -60.662  1.00129.16           O
ATOM    746  N   VAL   105      98.249  66.481 -61.415  1.00 58.60           N
ATOM    747  CA  VAL   105      97.766  65.446 -62.277  1.00 58.60           C
ATOM    748  CB  VAL   105      98.790  64.954 -63.253  1.00 58.60           C
ATOM    749  CG1 VAL   105      98.252  63.664 -63.883  1.00 58.60           C
ATOM    750  CG2 VAL   105      99.059  66.049 -64.295  1.00 58.60           C
ATOM    751  C   VAL   105      97.439  64.312 -61.369  1.00 58.60           C
ATOM    752  O   VAL   105      96.420  63.635 -61.502  1.00 58.60           O
ATOM    753  N   LEU   106      98.332  64.114 -60.389  1.00142.83           N
ATOM    754  CA  LEU   106      98.248  63.072 -59.418  1.00142.83           C
ATOM    755  CB  LEU   106      99.471  63.087 -58.480  1.00142.83           C
ATOM    756  CG  LEU   106      99.667  61.804 -57.648  1.00142.83           C
ATOM    757  CD1 LEU   106      98.469  61.498 -56.736  1.00142.83           C
ATOM    758  CD2 LEU   106     100.046  60.620 -58.548  1.00142.83           C
ATOM    759  C   LEU   106      97.019  63.318 -58.600  1.00142.83           C
ATOM    760  O   LEU   106      96.325  62.383 -58.202  1.00142.83           O
ATOM    761  N   ALA   107      96.701  64.601 -58.339  1.00 38.97           N
ATOM    762  CA  ALA   107      95.572  64.905 -57.508  1.00 38.97           C
ATOM    763  CB  ALA   107      95.321  66.415 -57.364  1.00 38.97           C
ATOM    764  C   ALA   107      94.357  64.325 -58.146  1.00 38.97           C
ATOM    765  O   ALA   107      93.532  63.703 -57.479  1.00 38.97           O
ATOM    766  N   VAL   108      94.239  64.502 -59.472  1.00 52.06           N
ATOM    767  CA  VAL   108      93.094  64.065 -60.209  1.00 52.06           C
ATOM    768  CB  VAL   108      93.209  64.425 -61.662  1.00 52.06           C
ATOM    769  CG1 VAL   108      91.966  63.906 -62.404  1.00 52.06           C
ATOM    770  CG2 VAL   108      93.452  65.936 -61.786  1.00 52.06           C
ATOM    771  C   VAL   108      92.985  62.577 -60.154  1.00 52.06           C
ATOM    772  O   VAL   108      91.938  62.032 -59.805  1.00 52.06           O
ATOM    773  N   LEU   109      94.083  61.870 -60.490  1.00142.77           N
ATOM    774  CA  LEU   109      93.986  60.439 -60.542  1.00142.77           C
ATOM    775  CB  LEU   109      95.231  59.717 -61.099  1.00142.77           C
ATOM    776  CG  LEU   109      95.027  58.194 -61.330  1.00142.77           C
ATOM    777  CD1 LEU   109      94.936  57.386 -60.021  1.00142.77           C
ATOM    778  CD2 LEU   109      93.812  57.951 -62.241  1.00142.77           C
ATOM    779  C   LEU   109      93.762  59.937 -59.154  1.00142.77           C
ATOM    780  O   LEU   109      92.983  59.010 -58.935  1.00142.77           O
ATOM    781  N   ALA   110      94.446  60.558 -58.178  1.00 54.53           N
ATOM    782  CA  ALA   110      94.388  60.124 -56.815  1.00 54.53           C
ATOM    783  CB  ALA   110      95.234  61.007 -55.879  1.00 54.53           C
ATOM    784  C   ALA   110      92.966  60.218 -56.350  1.00 54.53           C
ATOM    785  O   ALA   110      92.480  59.340 -55.637  1.00 54.53           O
ATOM    786  N   ALA   111      92.250  61.268 -56.784  1.00 43.88           N
ATOM    787  CA  ALA   111      90.920  61.503 -56.312  1.00 43.88           C
ATOM    788  CB  ALA   111      90.257  62.719 -56.979  1.00 43.88           C
ATOM    789  C   ALA   111      90.075  60.313 -56.626  1.00 43.88           C
ATOM    790  O   ALA   111      89.229  59.922 -55.823  1.00 43.88           O
ATOM    791  N   LEU   112      90.291  59.705 -57.804  1.00106.03           N
ATOM    792  CA  LEU   112      89.524  58.571 -58.227  1.00106.03           C
ATOM    793  CB  LEU   112      89.929  58.147 -59.657  1.00106.03           C
ATOM    794  CG  LEU   112      89.199  56.934 -60.269  1.00106.03           C
ATOM    795  CD1 LEU   112      89.525  56.813 -61.765  1.00106.03           C
ATOM    796  CD2 LEU   112      89.548  55.624 -59.550  1.00106.03           C
ATOM    797  C   LEU   112      89.761  57.451 -57.259  1.00106.03           C
ATOM    798  O   LEU   112      88.825  56.766 -56.847  1.00106.03           O
ATOM    799  N   ALA   113      91.019  57.279 -56.820  1.00 48.63           N
ATOM    800  CA  ALA   113      91.360  56.190 -55.955  1.00 48.63           C
ATOM    801  CB  ALA   113      92.833  56.215 -55.522  1.00 48.63           C
ATOM    802  C   ALA   113      90.528  56.323 -54.733  1.00 48.63           C
ATOM    803  O   ALA   113      90.036  55.338 -54.182  1.00 48.63           O
ATOM    804  N   ALA   114      90.336  57.572 -54.295  1.00 54.84           N
ATOM    805  CA  ALA   114      89.567  57.842 -53.128  1.00 54.84           C
ATOM    806  CB  ALA   114      89.445  59.351 -52.913  1.00 54.84           C
ATOM    807  C   ALA   114      88.185  57.333 -53.344  1.00 54.84           C
ATOM    808  O   ALA   114      87.647  56.665 -52.471  1.00 54.84           O
ATOM    809  N   ALA   115      87.611  57.622 -54.528  1.00 63.84           N
ATOM    810  CA  ALA   115      86.265  57.306 -54.934  1.00 63.84           C
ATOM    811  CB  ALA   115      85.909  57.925 -56.296  1.00 63.84           C
ATOM    812  C   ALA   115      86.039  55.826 -55.034  1.00 63.84           C
ATOM    813  O   ALA   115      84.920  55.357 -54.834  1.00 63.84           O
ATOM    814  N   PHE   116      87.050  55.063 -55.486  1.00 91.13           N
ATOM    815  CA  PHE   116      86.942  53.629 -55.507  1.00 91.13           C
ATOM    816  CB  PHE   116      87.851  52.942 -56.538  1.00 91.13           C
ATOM    817  CG  PHE   116      87.090  53.091 -57.810  1.00 91.13           C
ATOM    818  CD1 PHE   116      87.149  54.261 -58.526  1.00 91.13           C
ATOM    819  CD2 PHE   116      86.282  52.074 -58.263  1.00 91.13           C
ATOM    820  CE1 PHE   116      86.437  54.409 -59.691  1.00 91.13           C
ATOM    821  CE2 PHE   116      85.567  52.212 -59.428  1.00 91.13           C
ATOM    822  CZ  PHE   116      85.646  53.382 -60.143  1.00 91.13           C
ATOM    823  C   PHE   116      87.129  53.055 -54.138  1.00 91.13           C
ATOM    824  O   PHE   116      86.493  52.068 -53.776  1.00 91.13           O
ATOM    825  N   GLY   117      87.998  53.672 -53.315  1.00 63.22           N
ATOM    826  CA  GLY   117      88.240  53.163 -51.994  1.00 63.22           C
ATOM    827  C   GLY   117      86.974  53.089 -51.157  1.00 63.22           C
ATOM    828  O   GLY   117      86.827  52.090 -50.459  1.00 63.22           O
ATOM    829  N   PRO   118      86.047  54.023 -51.102  1.00146.88           N
ATOM    830  CA  PRO   118      84.934  53.879 -50.215  1.00146.88           C
ATOM    831  CD  PRO   118      85.609  54.804 -52.216  1.00146.88           C
ATOM    832  CB  PRO   118      84.008  55.050 -50.463  1.00146.88           C
ATOM    833  CG  PRO   118      84.148  55.168 -51.976  1.00146.88           C
ATOM    834  C   PRO   118      84.133  52.663 -50.552  1.00146.88           C
ATOM    835  O   PRO   118      83.431  52.175 -49.672  1.00146.88           O
ATOM    836  N   ALA   119      84.165  52.184 -51.810  1.00 51.70           N
ATOM    837  CA  ALA   119      83.311  51.092 -52.174  1.00 51.70           C
ATOM    838  CB  ALA   119      83.500  50.658 -53.641  1.00 51.70           C
ATOM    839  C   ALA   119      83.650  49.906 -51.335  1.00 51.70           C
ATOM    840  O   ALA   119      82.768  49.220 -50.823  1.00 51.70           O
ATOM    841  N   GLY   120      84.953  49.659 -51.143  1.00 58.76           N
ATOM    842  CA  GLY   120      85.401  48.464 -50.492  1.00 58.76           C
ATOM    843  C   GLY   120      84.968  48.329 -49.065  1.00 58.76           C
ATOM    844  O   GLY   120      84.630  47.227 -48.638  1.00 58.76           O
ATOM    845  N   MET   121      85.023  49.425 -48.287  1.00167.20           N
ATOM    846  CA  MET   121      84.871  49.359 -46.861  1.00167.20           C
ATOM    847  CB  MET   121      85.379  50.637 -46.159  1.00167.20           C
ATOM    848  CG  MET   121      84.505  51.879 -46.363  1.00167.20           C
ATOM    849  SD  MET   121      85.116  53.379 -45.528  1.00167.20           S
ATOM    850  CE  MET   121      86.478  53.648 -46.696  1.00167.20           C
ATOM    851  C   MET   121      83.546  49.022 -46.240  1.00167.20           C
ATOM    852  O   MET   121      83.493  48.100 -45.430  1.00167.20           O
ATOM    853  N   THR   122      82.406  49.663 -46.571  1.00282.14           N
ATOM    854  CA  THR   122      81.490  49.375 -45.500  1.00282.14           C
ATOM    855  CB  THR   122      81.645  50.306 -44.314  1.00282.14           C
ATOM    856  OG1 THR   122      83.001  50.402 -43.903  1.00282.14           O
ATOM    857  CG2 THR   122      80.855  49.720 -43.125  1.00282.14           C
ATOM    858  C   THR   122      80.066  49.480 -45.890  1.00282.14           C
ATOM    859  O   THR   122      79.511  48.574 -46.500  1.00282.14           O
ATOM    860  N   ALA   123      79.417  50.551 -45.382  1.00310.20           N
ATOM    861  CA  ALA   123      78.039  50.871 -45.583  1.00310.20           C
ATOM    862  CB  ALA   123      77.084  49.667 -45.478  1.00310.20           C
ATOM    863  C   ALA   123      77.690  51.811 -44.472  1.00310.20           C
ATOM    864  O   ALA   123      78.430  51.941 -43.498  1.00310.20           O
ATOM    865  N   ARG   124      76.536  52.490 -44.598  1.00257.99           N
ATOM    866  CA  ARG   124      76.056  53.411 -43.609  1.00257.99           C
ATOM    867  CB  ARG   124      76.052  54.879 -44.075  1.00257.99           C
ATOM    868  CG  ARG   124      75.760  55.888 -42.957  1.00257.99           C
ATOM    869  CD  ARG   124      75.614  57.336 -43.442  1.00257.99           C
ATOM    870  NE  ARG   124      74.168  57.586 -43.709  1.00257.99           N
ATOM    871  CZ  ARG   124      73.784  58.642 -44.486  1.00257.99           C
ATOM    872  NH1 ARG   124      74.719  59.449 -45.063  1.00257.99           N
ATOM    873  NH2 ARG   124      72.452  58.881 -44.691  1.00257.99           N
ATOM    874  C   ARG   124      74.638  53.006 -43.415  1.00257.99           C
ATOM    875  O   ARG   124      74.342  51.822 -43.269  1.00257.99           O
ATOM    876  N   ASP   125      73.719  53.988 -43.391  1.00103.19           N
ATOM    877  CA  ASP   125      72.338  53.629 -43.334  1.00103.19           C
ATOM    878  CB  ASP   125      71.391  54.837 -43.405  1.00103.19           C
ATOM    879  CG  ASP   125      70.019  54.413 -42.901  1.00103.19           C
ATOM    880  OD1 ASP   125      69.948  53.981 -41.719  1.00103.19           O
ATOM    881  OD2 ASP   125      69.025  54.534 -43.668  1.00103.19           O
ATOM    882  C   ASP   125      72.166  52.846 -44.593  1.00103.19           C
ATOM    883  O   ASP   125      71.408  51.878 -44.652  1.00103.19           O
ATOM    884  N   SER   126      72.918  53.263 -45.635  1.00160.09           N
ATOM    885  CA  SER   126      72.945  52.616 -46.914  1.00160.09           C
ATOM    886  CB  SER   126      73.439  53.537 -48.035  1.00160.09           C
ATOM    887  OG  SER   126      72.577  54.657 -48.173  1.00160.09           O
ATOM    888  C   SER   126      73.880  51.440 -46.796  1.00160.09           C
ATOM    889  O   SER   126      74.284  51.076 -45.695  1.00160.09           O
ATOM    890  N   MET   127      74.235  50.785 -47.924  1.00366.13           N
ATOM    891  CA  MET   127      75.027  49.586 -47.824  1.00366.13           C
ATOM    892  CB  MET   127      74.186  48.343 -48.147  1.00366.13           C
ATOM    893  CG  MET   127      74.973  47.054 -48.370  1.00366.13           C
ATOM    894  SD  MET   127      73.914  45.663 -48.862  1.00366.13           S
ATOM    895  CE  MET   127      73.299  45.382 -47.177  1.00366.13           C
ATOM    896  C   MET   127      76.199  49.558 -48.774  1.00366.13           C
ATOM    897  O   MET   127      76.139  50.020 -49.911  1.00366.13           O
ATOM    898  N   LEU   128      77.334  49.000 -48.300  1.00254.36           N
ATOM    899  CA  LEU   128      78.478  48.748 -49.140  1.00254.36           C
ATOM    900  CB  LEU   128      79.687  49.708 -48.943  1.00254.36           C
ATOM    901  CG  LEU   128      79.394  51.183 -49.261  1.00254.36           C
ATOM    902  CD1 LEU   128      80.633  52.069 -49.049  1.00254.36           C
ATOM    903  CD2 LEU   128      78.818  51.333 -50.670  1.00254.36           C
ATOM    904  C   LEU   128      78.847  47.312 -48.840  1.00254.36           C
ATOM    905  O   LEU   128      78.385  46.760 -47.845  1.00254.36           O
ATOM    906  N   PRO   129      79.608  46.644 -49.660  1.00135.51           N
ATOM    907  CA  PRO   129      79.848  45.234 -49.484  1.00135.51           C
ATOM    908  CD  PRO   129      80.643  47.273 -50.461  1.00135.51           C
ATOM    909  CB  PRO   129      80.862  44.860 -50.558  1.00135.51           C
ATOM    910  CG  PRO   129      81.673  46.157 -50.726  1.00135.51           C
ATOM    911  C   PRO   129      80.321  44.701 -48.158  1.00135.51           C
ATOM    912  O   PRO   129      79.665  43.806 -47.628  1.00135.51           O
ATOM    913  N   GLU   130      81.436  45.218 -47.596  1.00 61.22           N
ATOM    914  CA  GLU   130      81.994  44.597 -46.421  1.00 61.22           C
ATOM    915  CB  GLU   130      83.281  45.257 -45.899  1.00 61.22           C
ATOM    916  CG  GLU   130      83.870  44.485 -44.713  1.00 61.22           C
ATOM    917  CD  GLU   130      85.103  45.218 -44.209  1.00 61.22           C
ATOM    918  OE1 GLU   130      85.932  45.650 -45.056  1.00 61.22           O
ATOM    919  OE2 GLU   130      85.232  45.357 -42.963  1.00 61.22           O
ATOM    920  C   GLU   130      80.998  44.690 -45.321  1.00 61.22           C
ATOM    921  O   GLU   130      80.825  43.749 -44.548  1.00 61.22           O
ATOM    922  N   ALA   131      80.359  45.865 -45.201  1.00 53.60           N
ATOM    923  CA  ALA   131      79.341  46.050 -44.213  1.00 53.60           C
ATOM    924  CB  ALA   131      78.846  47.498 -44.074  1.00 53.60           C
ATOM    925  C   ALA   131      78.155  45.217 -44.572  1.00 53.60           C
ATOM    926  O   ALA   131      77.534  44.613 -43.703  1.00 53.60           O
ATOM    927  N   ALA   132      77.823  45.149 -45.875  1.00 51.00           N
ATOM    928  CA  ALA   132      76.647  44.460 -46.320  1.00 51.00           C
ATOM    929  CB  ALA   132      76.521  44.410 -47.848  1.00 51.00           C
ATOM    930  C   ALA   132      76.766  43.043 -45.895  1.00 51.00           C
ATOM    931  O   ALA   132      75.807  42.446 -45.411  1.00 51.00           O
ATOM    932  N   ALA   133      77.964  42.471 -46.077  1.00 51.90           N
ATOM    933  CA  ALA   133      78.157  41.102 -45.730  1.00 51.90           C
ATOM    934  CB  ALA   133      79.570  40.603 -46.076  1.00 51.90           C
ATOM    935  C   ALA   133      77.969  40.975 -44.253  1.00 51.90           C
ATOM    936  O   ALA   133      77.288  40.071 -43.772  1.00 51.90           O
ATOM    937  N   ARG   134      78.518  41.940 -43.496  1.00144.91           N
ATOM    938  CA  ARG   134      78.486  41.896 -42.061  1.00144.91           C
ATOM    939  CB  ARG   134      79.103  43.152 -41.422  1.00144.91           C
ATOM    940  CG  ARG   134      80.618  43.265 -41.589  1.00144.91           C
ATOM    941  CD  ARG   134      81.410  42.754 -40.383  1.00144.91           C
ATOM    942  NE  ARG   134      81.688  41.302 -40.593  1.00144.91           N
ATOM    943  CZ  ARG   134      82.832  40.897 -41.217  1.00144.91           C
ATOM    944  NH1 ARG   134      83.752  41.814 -41.641  1.00144.91           N
ATOM    945  NH2 ARG   134      83.069  39.570 -41.421  1.00144.91           N
ATOM    946  C   ARG   134      77.056  41.862 -41.635  1.00144.91           C
ATOM    947  O   ARG   134      76.702  41.210 -40.654  1.00144.91           O
ATOM    948  N   ALA   135      76.202  42.598 -42.363  1.00 47.43           N
ATOM    949  CA  ALA   135      74.803  42.640 -42.060  1.00 47.43           C
ATOM    950  CB  ALA   135      74.022  43.595 -42.983  1.00 47.43           C
ATOM    951  C   ALA   135      74.254  41.254 -42.234  1.00 47.43           C
ATOM    952  O   ALA   135      73.404  40.801 -41.468  1.00 47.43           O
ATOM    953  N   GLY   136      74.751  40.541 -43.258  1.00 71.15           N
ATOM    954  CA  GLY   136      74.325  39.220 -43.612  1.00 71.15           C
ATOM    955  C   GLY   136      74.629  38.237 -42.522  1.00 71.15           C
ATOM    956  O   GLY   136      73.959  37.211 -42.417  1.00 71.15           O
ATOM    957  N   TRP   137      75.703  38.463 -41.742  1.00 96.88           N
ATOM    958  CA  TRP   137      76.058  37.508 -40.732  1.00 96.88           C
ATOM    959  CB  TRP   137      77.348  37.887 -39.993  1.00 96.88           C
ATOM    960  CG  TRP   137      78.586  37.768 -40.851  1.00 96.88           C
ATOM    961  CD2 TRP   137      79.396  36.586 -40.937  1.00 96.88           C
ATOM    962  CD1 TRP   137      79.156  38.687 -41.681  1.00 96.88           C
ATOM    963  NE1 TRP   137      80.269  38.150 -42.283  1.00 96.88           N
ATOM    964  CE2 TRP   137      80.430  36.856 -41.835  1.00 96.88           C
ATOM    965  CE3 TRP   137      79.287  35.373 -40.320  1.00 96.88           C
ATOM    966  CZ2 TRP   137      81.372  35.912 -42.134  1.00 96.88           C
ATOM    967  CZ3 TRP   137      80.240  34.422 -40.616  1.00 96.88           C
ATOM    968  CH2 TRP   137      81.259  34.692 -41.506  1.00 96.88           C
ATOM    969  C   TRP   137      74.956  37.362 -39.717  1.00 96.88           C
ATOM    970  O   TRP   137      74.319  36.312 -39.663  1.00 96.88           O
ATOM    971  N   SER   138      74.667  38.408 -38.905  1.00125.78           N
ATOM    972  CA  SER   138      73.615  38.293 -37.926  1.00125.78           C
ATOM    973  CB  SER   138      73.803  37.093 -36.983  1.00125.78           C
ATOM    974  OG  SER   138      72.739  37.028 -36.044  1.00125.78           O
ATOM    975  C   SER   138      73.592  39.539 -37.079  1.00125.78           C
ATOM    976  O   SER   138      74.627  40.114 -36.753  1.00125.78           O
ATOM    977  N   LEU   139      72.387  39.980 -36.674  1.00192.72           N
ATOM    978  CA  LEU   139      72.266  41.178 -35.894  1.00192.72           C
ATOM    979  CB  LEU   139      70.843  41.780 -35.962  1.00192.72           C
ATOM    980  CG  LEU   139      70.620  43.098 -35.188  1.00192.72           C
ATOM    981  CD1 LEU   139      70.620  42.903 -33.661  1.00192.72           C
ATOM    982  CD2 LEU   139      71.601  44.182 -35.660  1.00192.72           C
ATOM    983  C   LEU   139      72.595  40.856 -34.472  1.00192.72           C
ATOM    984  O   LEU   139      72.286  39.769 -33.987  1.00192.72           O
ATOM    985  N   ASP   140      73.219  41.826 -33.771  1.00215.04           N
ATOM    986  CA  ASP   140      73.577  41.707 -32.388  1.00215.04           C
ATOM    987  CB  ASP   140      72.374  41.354 -31.486  1.00215.04           C
ATOM    988  CG  ASP   140      72.770  41.570 -30.031  1.00215.04           C
ATOM    989  OD1 ASP   140      73.928  42.006 -29.785  1.00215.04           O
ATOM    990  OD2 ASP   140      71.913  41.319 -29.140  1.00215.04           O
ATOM    991  C   ASP   140      74.608  40.641 -32.241  1.00215.04           C
ATOM    992  O   ASP   140      74.756  40.050 -31.174  1.00215.04           O
ATOM    993  N   ARG   141      75.366  40.381 -33.320  1.00228.49           N
ATOM    994  CA  ARG   141      76.428  39.421 -33.242  1.00228.49           C
ATOM    995  CB  ARG   141      76.135  38.136 -34.027  1.00228.49           C
ATOM    996  CG  ARG   141      74.925  37.379 -33.493  1.00228.49           C
ATOM    997  CD  ARG   141      75.156  36.776 -32.111  1.00228.49           C
ATOM    998  NE  ARG   141      76.068  35.609 -32.276  1.00228.49           N
ATOM    999  CZ  ARG   141      76.205  34.722 -31.247  1.00228.49           C
ATOM   1000  NH1 ARG   141      75.568  34.956 -30.064  1.00228.49           N
ATOM   1001  NH2 ARG   141      76.965  33.600 -31.403  1.00228.49           N
ATOM   1002  C   ARG   141      77.592  40.044 -33.931  1.00228.49           C
ATOM   1003  O   ARG   141      78.740  39.629 -33.770  1.00228.49           O
ATOM   1004  N   ILE   142      77.295  41.131 -34.658  1.00117.77           N
ATOM   1005  CA  ILE   142      78.220  41.805 -35.511  1.00117.77           C
ATOM   1006  CB  ILE   142      77.645  43.026 -36.165  1.00117.77           C
ATOM   1007  CG1 ILE   142      77.266  44.070 -35.105  1.00117.77           C
ATOM   1008  CG2 ILE   142      76.479  42.589 -37.067  1.00117.77           C
ATOM   1009  CD1 ILE   142      76.954  45.440 -35.703  1.00117.77           C
ATOM   1010  C   ILE   142      79.382  42.253 -34.700  1.00117.77           C
ATOM   1011  O   ILE   142      80.503  42.313 -35.202  1.00117.77           O
ATOM   1012  N   ASN   143      79.139  42.579 -33.418  1.00 81.73           N
ATOM   1013  CA  ASN   143      80.162  43.129 -32.583  1.00 81.73           C
ATOM   1014  CB  ASN   143      79.701  43.296 -31.124  1.00 81.73           C
ATOM   1015  CG  ASN   143      80.546  44.395 -30.488  1.00 81.73           C
ATOM   1016  OD1 ASN   143      80.574  45.524 -30.974  1.00 81.73           O
ATOM   1017  ND2 ASN   143      81.250  44.070 -29.371  1.00 81.73           N
ATOM   1018  C   ASN   143      81.357  42.217 -32.607  1.00 81.73           C
ATOM   1019  O   ASN   143      82.491  42.689 -32.653  1.00 81.73           O
ATOM   1020  N   GLY   144      81.149  40.887 -32.576  1.00 30.21           N
ATOM   1021  CA  GLY   144      82.272  39.986 -32.589  1.00 30.21           C
ATOM   1022  C   GLY   144      83.033  40.033 -33.889  1.00 30.21           C
ATOM   1023  O   GLY   144      84.262  40.092 -33.890  1.00 30.21           O
ATOM   1024  N   ALA   145      82.326  40.009 -35.038  1.00 34.84           N
ATOM   1025  CA  ALA   145      82.976  39.959 -36.323  1.00 34.84           C
ATOM   1026  CB  ALA   145      81.971  39.883 -37.486  1.00 34.84           C
ATOM   1027  C   ALA   145      83.780  41.207 -36.495  1.00 34.84           C
ATOM   1028  O   ALA   145      84.890  41.194 -37.026  1.00 34.84           O
ATOM   1029  N   TYR   146      83.197  42.316 -36.021  1.00127.99           N
ATOM   1030  CA  TYR   146      83.672  43.668 -36.052  1.00127.99           C
ATOM   1031  CB  TYR   146      82.598  44.544 -35.369  1.00127.99           C
ATOM   1032  CG  TYR   146      83.033  45.926 -35.021  1.00127.99           C
ATOM   1033  CD1 TYR   146      83.738  46.145 -33.858  1.00127.99           C
ATOM   1034  CD2 TYR   146      82.730  46.996 -35.832  1.00127.99           C
ATOM   1035  CE1 TYR   146      84.138  47.410 -33.503  1.00127.99           C
ATOM   1036  CE2 TYR   146      83.125  48.265 -35.482  1.00127.99           C
ATOM   1037  CZ  TYR   146      83.826  48.470 -34.318  1.00127.99           C
ATOM   1038  OH  TYR   146      84.226  49.774 -33.966  1.00127.99           O
ATOM   1039  C   TYR   146      84.945  43.788 -35.278  1.00127.99           C
ATOM   1040  O   TYR   146      85.903  44.410 -35.739  1.00127.99           O
ATOM   1041  N   GLU   147      85.003  43.156 -34.094  1.00 48.16           N
ATOM   1042  CA  GLU   147      86.119  43.355 -33.213  1.00 48.16           C
ATOM   1043  CB  GLU   147      86.023  42.447 -31.978  1.00 48.16           C
ATOM   1044  CG  GLU   147      84.870  42.814 -31.044  1.00 48.16           C
ATOM   1045  CD  GLU   147      84.647  41.662 -30.073  1.00 48.16           C
ATOM   1046  OE1 GLU   147      84.981  40.501 -30.434  1.00 48.16           O
ATOM   1047  OE2 GLU   147      84.125  41.926 -28.957  1.00 48.16           O
ATOM   1048  C   GLU   147      87.398  43.016 -33.916  1.00 48.16           C
ATOM   1049  O   GLU   147      88.349  43.798 -33.902  1.00 48.16           O
ATOM   1050  N   ALA   148      87.458  41.835 -34.549  1.00 44.81           N
ATOM   1051  CA  ALA   148      88.665  41.426 -35.208  1.00 44.81           C
ATOM   1052  CB  ALA   148      88.614  39.972 -35.698  1.00 44.81           C
ATOM   1053  C   ALA   148      88.952  42.273 -36.406  1.00 44.81           C
ATOM   1054  O   ALA   148      90.093  42.667 -36.646  1.00 44.81           O
ATOM   1055  N   ILE   149      87.912  42.577 -37.200  1.00146.95           N
ATOM   1056  CA  ILE   149      88.131  43.227 -38.460  1.00146.95           C
ATOM   1057  CB  ILE   149      86.881  43.326 -39.291  1.00146.95           C
ATOM   1058  CG1 ILE   149      87.160  44.004 -40.641  1.00146.95           C
ATOM   1059  CG2 ILE   149      85.828  44.074 -38.459  1.00146.95           C
ATOM   1060  CD1 ILE   149      88.002  43.173 -41.603  1.00146.95           C
ATOM   1061  C   ILE   149      88.688  44.614 -38.325  1.00146.95           C
ATOM   1062  O   ILE   149      89.613  44.972 -39.050  1.00146.95           O
ATOM   1063  N   LEU   150      88.157  45.454 -37.417  1.00 85.35           N
ATOM   1064  CA  LEU   150      88.604  46.818 -37.466  1.00 85.35           C
ATOM   1065  CB  LEU   150      87.795  47.787 -36.589  1.00 85.35           C
ATOM   1066  CG  LEU   150      86.361  48.020 -37.099  1.00 85.35           C
ATOM   1067  CD1 LEU   150      85.739  49.248 -36.420  1.00 85.35           C
ATOM   1068  CD2 LEU   150      86.309  48.086 -38.633  1.00 85.35           C
ATOM   1069  C   LEU   150      90.048  47.022 -37.124  1.00 85.35           C
ATOM   1070  O   LEU   150      90.776  47.686 -37.860  1.00 85.35           O
ATOM   1071  N   ASN   151      90.506  46.457 -35.999  1.00 71.04           N
ATOM   1072  CA  ASN   151      91.824  46.744 -35.514  1.00 71.04           C
ATOM   1073  CB  ASN   151      92.048  46.158 -34.111  1.00 71.04           C
ATOM   1074  CG  ASN   151      91.066  46.849 -33.182  1.00 71.04           C
ATOM   1075  OD1 ASN   151      90.940  48.072 -33.195  1.00 71.04           O
ATOM   1076  ND2 ASN   151      90.339  46.045 -32.361  1.00 71.04           N
ATOM   1077  C   ASN   151      92.901  46.194 -36.403  1.00 71.04           C
ATOM   1078  O   ASN   151      93.893  46.878 -36.646  1.00 71.04           O
ATOM   1079  N   LEU   152      92.760  44.928 -36.850  1.00120.41           N
ATOM   1080  CA  LEU   152      93.762  44.240 -37.630  1.00120.41           C
ATOM   1081  CB  LEU   152      93.558  42.702 -37.593  1.00120.41           C
ATOM   1082  CG  LEU   152      94.700  41.824 -38.166  1.00120.41           C
ATOM   1083  CD1 LEU   152      94.439  40.340 -37.881  1.00120.41           C
ATOM   1084  CD2 LEU   152      94.926  42.039 -39.669  1.00120.41           C
ATOM   1085  C   LEU   152      93.844  44.699 -39.066  1.00120.41           C
ATOM   1086  O   LEU   152      94.934  44.817 -39.626  1.00120.41           O
ATOM   1087  N   ALA   153      92.689  44.973 -39.703  1.00 49.84           N
ATOM   1088  CA  ALA   153      92.626  45.222 -41.123  1.00 49.84           C
ATOM   1089  CB  ALA   153      91.186  45.466 -41.610  1.00 49.84           C
ATOM   1090  C   ALA   153      93.431  46.414 -41.531  1.00 49.84           C
ATOM   1091  O   ALA   153      94.068  46.416 -42.585  1.00 49.84           O
ATOM   1092  N   PHE   154      93.410  47.475 -40.717  1.00102.75           N
ATOM   1093  CA  PHE   154      94.078  48.673 -41.105  1.00102.75           C
ATOM   1094  CB  PHE   154      93.837  49.827 -40.111  1.00102.75           C
ATOM   1095  CG  PHE   154      94.697  50.997 -40.471  1.00102.75           C
ATOM   1096  CD1 PHE   154      94.302  51.908 -41.425  1.00102.75           C
ATOM   1097  CD2 PHE   154      95.904  51.196 -39.834  1.00102.75           C
ATOM   1098  CE1 PHE   154      95.100  52.984 -41.743  1.00102.75           C
ATOM   1099  CE2 PHE   154      96.702  52.271 -40.150  1.00102.75           C
ATOM   1100  CZ  PHE   154      96.303  53.170 -41.108  1.00102.75           C
ATOM   1101  C   PHE   154      95.521  48.501 -41.195  1.00102.75           C
ATOM   1102  O   PHE   154      96.064  49.193 -42.031  1.00102.75           O
ATOM   1103  N   ILE   155      96.151  47.758 -40.256  1.00146.87           N
ATOM   1104  CA  ILE   155      97.562  47.453 -40.126  1.00146.87           C
ATOM   1105  CB  ILE   155      97.934  47.072 -38.724  1.00146.87           C
ATOM   1106  CG1 ILE   155      97.229  45.773 -38.297  1.00146.87           C
ATOM   1107  CG2 ILE   155      97.603  48.271 -37.824  1.00146.87           C
ATOM   1108  CD1 ILE   155      97.795  45.164 -37.011  1.00146.87           C
ATOM   1109  C   ILE   155      98.087  46.364 -41.005  1.00146.87           C
ATOM   1110  O   ILE   155      99.202  46.436 -41.525  1.00146.87           O
ATOM   1111  N   VAL   156      97.318  45.283 -41.163  1.00122.17           N
ATOM   1112  CA  VAL   156      97.855  44.179 -41.892  1.00122.17           C
ATOM   1113  CB  VAL   156      96.910  43.012 -41.940  1.00122.17           C
ATOM   1114  CG1 VAL   156      95.579  43.461 -42.573  1.00122.17           C
ATOM   1115  CG2 VAL   156      97.611  41.867 -42.683  1.00122.17           C
ATOM   1116  C   VAL   156      98.177  44.607 -43.290  1.00122.17           C
ATOM   1117  O   VAL   156      99.221  44.237 -43.815  1.00122.17           O
ATOM   1118  N   GLY   157      97.268  45.336 -43.959  1.00 75.37           N
ATOM   1119  CA  GLY   157      97.485  45.765 -45.320  1.00 75.37           C
ATOM   1120  C   GLY   157      98.451  46.914 -45.565  1.00 75.37           C
ATOM   1121  O   GLY   157      99.306  46.796 -46.442  1.00 75.37           O
ATOM   1122  N   PRO   158      98.344  48.037 -44.884  1.00151.06           N
ATOM   1123  CA  PRO   158      99.120  49.197 -45.199  1.00151.06           C
ATOM   1124  CD  PRO   158      98.083  48.063 -43.486  1.00151.06           C
ATOM   1125  CB  PRO   158      98.744  50.271 -44.207  1.00151.06           C
ATOM   1126  CG  PRO   158      98.650  49.413 -42.953  1.00151.06           C
ATOM   1127  C   PRO   158     100.580  48.967 -44.960  1.00151.06           C
ATOM   1128  O   PRO   158     101.384  49.712 -45.509  1.00151.06           O
ATOM   1129  N   ALA   159     100.920  48.030 -44.056  1.00 70.22           N
ATOM   1130  CA  ALA   159     102.248  47.768 -43.598  1.00 70.22           C
ATOM   1131  CB  ALA   159     102.283  46.776 -42.422  1.00 70.22           C
ATOM   1132  C   ALA   159     103.106  47.202 -44.680  1.00 70.22           C
ATOM   1133  O   ALA   159     104.297  47.503 -44.716  1.00 70.22           O
ATOM   1134  N   ILE   160     102.544  46.327 -45.548  1.00139.60           N
ATOM   1135  CA  ILE   160     103.366  45.655 -46.523  1.00139.60           C
ATOM   1136  CB  ILE   160     102.691  44.527 -47.252  1.00139.60           C
ATOM   1137  CG1 ILE   160     102.464  43.333 -46.313  1.00139.60           C
ATOM   1138  CG2 ILE   160     103.584  44.152 -48.447  1.00139.60           C
ATOM   1139  CD1 ILE   160     101.497  43.611 -45.175  1.00139.60           C
ATOM   1140  C   ILE   160     103.952  46.569 -47.564  1.00139.60           C
ATOM   1141  O   ILE   160     105.152  46.496 -47.796  1.00139.60           O
ATOM   1142  N   GLY   161     103.125  47.367 -48.276  1.00146.53           N
ATOM   1143  CA  GLY   161     103.463  48.427 -49.207  1.00146.53           C
ATOM   1144  C   GLY   161     104.926  48.645 -49.455  1.00146.53           C
ATOM   1145  O   GLY   161     105.500  48.215 -50.454  1.00146.53           O
ATOM   1146  N   GLY   162     105.548  49.386 -48.517  1.00 62.47           N
ATOM   1147  CA  GLY   162     106.905  49.842 -48.594  1.00 62.47           C
ATOM   1148  C   GLY   162     107.827  48.680 -48.766  1.00 62.47           C
ATOM   1149  O   GLY   162     108.862  48.798 -49.419  1.00 62.47           O
ATOM   1150  N   LEU   163     107.514  47.539 -48.139  1.00103.22           N
ATOM   1151  CA  LEU   163     108.354  46.388 -48.282  1.00103.22           C
ATOM   1152  CB  LEU   163     107.931  45.186 -47.421  1.00103.22           C
ATOM   1153  CG  LEU   163     108.438  45.252 -45.967  1.00103.22           C
ATOM   1154  CD1 LEU   163     109.950  44.978 -45.899  1.00103.22           C
ATOM   1155  CD2 LEU   163     108.079  46.582 -45.297  1.00103.22           C
ATOM   1156  C   LEU   163     108.386  45.938 -49.709  1.00103.22           C
ATOM   1157  O   LEU   163     109.458  45.612 -50.217  1.00103.22           O
ATOM   1158  N   MET   164     107.222  45.895 -50.395  1.00 76.90           N
ATOM   1159  CA  MET   164     107.214  45.442 -51.760  1.00 76.90           C
ATOM   1160  CB  MET   164     105.812  45.340 -52.393  1.00 76.90           C
ATOM   1161  CG  MET   164     104.973  44.154 -51.913  1.00 76.90           C
ATOM   1162  SD  MET   164     103.341  44.037 -52.710  1.00 76.90           S
ATOM   1163  CE  MET   164     102.836  42.494 -51.897  1.00 76.90           C
ATOM   1164  C   MET   164     107.983  46.397 -52.614  1.00 76.90           C
ATOM   1165  O   MET   164     108.802  45.989 -53.433  1.00 76.90           O
ATOM   1166  N   ILE   165     107.757  47.710 -52.437  1.00 98.86           N
ATOM   1167  CA  ILE   165     108.449  48.659 -53.253  1.00 98.86           C
ATOM   1168  CB  ILE   165     108.037  50.081 -53.027  1.00 98.86           C
ATOM   1169  CG1 ILE   165     108.591  50.956 -54.164  1.00 98.86           C
ATOM   1170  CG2 ILE   165     108.488  50.511 -51.622  1.00 98.86           C
ATOM   1171  CD1 ILE   165     107.953  52.341 -54.242  1.00 98.86           C
ATOM   1172  C   ILE   165     109.904  48.517 -52.967  1.00 98.86           C
ATOM   1173  O   ILE   165     110.741  48.619 -53.862  1.00 98.86           O
ATOM   1174  N   ALA   166     110.249  48.259 -51.696  1.00 42.85           N
ATOM   1175  CA  ALA   166     111.636  48.148 -51.362  1.00 42.85           C
ATOM   1176  CB  ALA   166     111.857  47.772 -49.888  1.00 42.85           C
ATOM   1177  C   ALA   166     112.235  47.049 -52.192  1.00 42.85           C
ATOM   1178  O   ALA   166     113.327  47.212 -52.733  1.00 42.85           O
ATOM   1179  N   THR   167     111.545  45.894 -52.307  1.00108.62           N
ATOM   1180  CA  THR   167     112.066  44.796 -53.083  1.00108.62           C
ATOM   1181  CB  THR   167     111.381  43.486 -52.819  1.00108.62           C
ATOM   1182  OG1 THR   167     112.136  42.426 -53.390  1.00108.62           O
ATOM   1183  CG2 THR   167     109.975  43.512 -53.437  1.00108.62           C
ATOM   1184  C   THR   167     111.979  45.069 -54.561  1.00108.62           C
ATOM   1185  O   THR   167     112.897  44.757 -55.317  1.00108.62           O
ATOM   1186  N   VAL   168     110.871  45.695 -54.999  1.00126.00           N
ATOM   1187  CA  VAL   168     110.552  45.939 -56.379  1.00126.00           C
ATOM   1188  CB  VAL   168     109.192  46.553 -56.575  1.00126.00           C
ATOM   1189  CG1 VAL   168     109.205  47.996 -56.044  1.00126.00           C
ATOM   1190  CG2 VAL   168     108.811  46.433 -58.060  1.00126.00           C
ATOM   1191  C   VAL   168     111.568  46.851 -56.977  1.00126.00           C
ATOM   1192  O   VAL   168     111.685  46.946 -58.198  1.00126.00           O
ATOM   1193  N   GLY   169     112.295  47.602 -56.133  1.00112.78           N
ATOM   1194  CA  GLY   169     113.244  48.526 -56.678  1.00112.78           C
ATOM   1195  C   GLY   169     114.272  47.799 -57.491  1.00112.78           C
ATOM   1196  O   GLY   169     114.598  48.224 -58.599  1.00112.78           O
ATOM   1197  N   GLY   170     114.817  46.682 -56.972  1.00105.63           N
ATOM   1198  CA  GLY   170     115.852  45.994 -57.690  1.00105.63           C
ATOM   1199  C   GLY   170     115.329  45.451 -58.985  1.00105.63           C
ATOM   1200  O   GLY   170     115.976  45.584 -60.023  1.00105.63           O
ATOM   1201  N   ILE   171     114.144  44.809 -58.961  1.00114.45           N
ATOM   1202  CA  ILE   171     113.642  44.205 -60.162  1.00114.45           C
ATOM   1203  CB  ILE   171     112.391  43.413 -59.925  1.00114.45           C
ATOM   1204  CG1 ILE   171     112.625  42.373 -58.813  1.00114.45           C
ATOM   1205  CG2 ILE   171     111.974  42.779 -61.264  1.00114.45           C
ATOM   1206  CD1 ILE   171     113.737  41.370 -59.125  1.00114.45           C
ATOM   1207  C   ILE   171     113.321  45.289 -61.142  1.00114.45           C
ATOM   1208  O   ILE   171     113.751  45.238 -62.294  1.00114.45           O
ATOM   1209  N   THR   172     112.566  46.315 -60.698  1.00231.77           N
ATOM   1210  CA  THR   172     112.262  47.397 -61.583  1.00231.77           C
ATOM   1211  CB  THR   172     110.789  47.710 -61.696  1.00231.77           C
ATOM   1212  OG1 THR   172     110.580  48.715 -62.675  1.00231.77           O
ATOM   1213  CG2 THR   172     110.211  48.128 -60.332  1.00231.77           C
ATOM   1214  C   THR   172     113.038  48.579 -61.092  1.00231.77           C
ATOM   1215  O   THR   172     112.697  49.246 -60.119  1.00231.77           O
ATOM   1216  N   THR   173     114.095  48.908 -61.839  1.00 71.74           N
ATOM   1217  CA  THR   173     115.078  49.869 -61.451  1.00 71.74           C
ATOM   1218  CB  THR   173     116.127  50.038 -62.507  1.00 71.74           C
ATOM   1219  OG1 THR   173     115.530  50.440 -63.731  1.00 71.74           O
ATOM   1220  CG2 THR   173     116.849  48.691 -62.680  1.00 71.74           C
ATOM   1221  C   THR   173     114.477  51.208 -61.170  1.00 71.74           C
ATOM   1222  O   THR   173     114.919  51.887 -60.246  1.00 71.74           O
ATOM   1223  N   MET   174     113.452  51.626 -61.933  1.00106.97           N
ATOM   1224  CA  MET   174     112.914  52.954 -61.800  1.00106.97           C
ATOM   1225  CB  MET   174     111.651  53.141 -62.652  1.00106.97           C
ATOM   1226  CG  MET   174     111.163  54.582 -62.757  1.00106.97           C
ATOM   1227  SD  MET   174     109.572  54.738 -63.620  1.00106.97           S
ATOM   1228  CE  MET   174     110.129  54.037 -65.201  1.00106.97           C
ATOM   1229  C   MET   174     112.545  53.244 -60.371  1.00106.97           C
ATOM   1230  O   MET   174     111.654  52.622 -59.794  1.00106.97           O
ATOM   1231  N   TRP   175     113.282  54.202 -59.766  1.00102.76           N
ATOM   1232  CA  TRP   175     113.094  54.685 -58.423  1.00102.76           C
ATOM   1233  CB  TRP   175     114.284  55.522 -57.912  1.00102.76           C
ATOM   1234  CG  TRP   175     114.671  56.654 -58.835  1.00102.76           C
ATOM   1235  CD2 TRP   175     115.422  57.819 -58.449  1.00102.76           C
ATOM   1236  CD1 TRP   175     114.404  56.795 -60.165  1.00102.76           C
ATOM   1237  NE1 TRP   175     114.950  57.965 -60.636  1.00102.76           N
ATOM   1238  CE2 TRP   175     115.577  58.607 -59.590  1.00102.76           C
ATOM   1239  CE3 TRP   175     115.940  58.200 -57.244  1.00102.76           C
ATOM   1240  CZ2 TRP   175     116.257  59.790 -59.543  1.00102.76           C
ATOM   1241  CZ3 TRP   175     116.625  59.396 -57.198  1.00102.76           C
ATOM   1242  CH2 TRP   175     116.781  60.175 -58.328  1.00102.76           C
ATOM   1243  C   TRP   175     111.879  55.550 -58.332  1.00102.76           C
ATOM   1244  O   TRP   175     111.115  55.474 -57.370  1.00102.76           O
ATOM   1245  N   ILE   176     111.650  56.385 -59.359  1.00152.95           N
ATOM   1246  CA  ILE   176     110.626  57.380 -59.268  1.00152.95           C
ATOM   1247  CB  ILE   176     110.530  58.205 -60.522  1.00152.95           C
ATOM   1248  CG1 ILE   176     109.606  59.418 -60.327  1.00152.95           C
ATOM   1249  CG2 ILE   176     110.108  57.280 -61.672  1.00152.95           C
ATOM   1250  CD1 ILE   176     110.148  60.450 -59.342  1.00152.95           C
ATOM   1251  C   ILE   176     109.301  56.743 -58.995  1.00152.95           C
ATOM   1252  O   ILE   176     108.583  57.218 -58.117  1.00152.95           O
ATOM   1253  N   THR   177     108.904  55.662 -59.701  1.00177.68           N
ATOM   1254  CA  THR   177     107.607  55.180 -59.324  1.00177.68           C
ATOM   1255  CB  THR   177     106.506  55.878 -60.066  1.00177.68           C
ATOM   1256  OG1 THR   177     105.240  55.406 -59.635  1.00177.68           O
ATOM   1257  CG2 THR   177     106.690  55.628 -61.570  1.00177.68           C
ATOM   1258  C   THR   177     107.446  53.701 -59.561  1.00177.68           C
ATOM   1259  O   THR   177     107.670  53.223 -60.672  1.00177.68           O
ATOM   1260  N   ALA   178     107.056  52.932 -58.507  1.00260.72           N
ATOM   1261  CA  ALA   178     106.665  51.552 -58.677  1.00260.72           C
ATOM   1262  CB  ALA   178     107.852  50.583 -58.795  1.00260.72           C
ATOM   1263  C   ALA   178     105.836  51.111 -57.484  1.00260.72           C
ATOM   1264  O   ALA   178     106.398  50.882 -56.414  1.00260.72           O
ATOM   1265  N   THR   179     104.488  50.964 -57.628  1.00389.25           N
ATOM   1266  CA  THR   179     103.674  50.447 -56.537  1.00389.25           C
ATOM   1267  CB  THR   179     103.589  51.367 -55.344  1.00389.25           C
ATOM   1268  OG1 THR   179     103.055  50.663 -54.232  1.00389.25           O
ATOM   1269  CG2 THR   179     102.696  52.578 -55.672  1.00389.25           C
ATOM   1270  C   THR   179     102.247  50.135 -56.979  1.00389.25           C
ATOM   1271  O   THR   179     101.655  50.977 -57.637  1.00389.25           O
ATOM   1272  N   ALA   180     101.637  48.968 -56.586  1.00425.88           N
ATOM   1273  CA  ALA   180     100.306  48.503 -56.975  1.00425.88           C
ATOM   1274  CB  ALA   180      99.765  49.105 -58.287  1.00425.88           C
ATOM   1275  C   ALA   180     100.524  47.046 -57.223  1.00425.88           C
ATOM   1276  O   ALA   180     101.461  46.482 -56.681  1.00425.88           O
ATOM   1277  N   PHE   181      99.664  46.369 -58.003  1.00382.17           N
ATOM   1278  CA  PHE   181      99.926  44.990 -58.328  1.00382.17           C
ATOM   1279  CB  PHE   181     101.298  44.729 -58.972  1.00382.17           C
ATOM   1280  CG  PHE   181     101.291  45.394 -60.303  1.00382.17           C
ATOM   1281  CD1 PHE   181     100.803  44.744 -61.414  1.00382.17           C
ATOM   1282  CD2 PHE   181     101.759  46.680 -60.435  1.00382.17           C
ATOM   1283  CE1 PHE   181     100.795  45.364 -62.641  1.00382.17           C
ATOM   1284  CE2 PHE   181     101.755  47.307 -61.658  1.00382.17           C
ATOM   1285  CZ  PHE   181     101.273  46.648 -62.764  1.00382.17           C
ATOM   1286  C   PHE   181      99.847  44.143 -57.101  1.00382.17           C
ATOM   1287  O   PHE   181     100.014  44.582 -55.966  1.00382.17           O
ATOM   1288  N   GLY   182      99.493  42.869 -57.284  1.00208.24           N
ATOM   1289  CA  GLY   182      99.452  42.004 -56.147  1.00208.24           C
ATOM   1290  C   GLY   182      98.130  42.227 -55.490  1.00208.24           C
ATOM   1291  O   GLY   182      97.466  41.284 -55.067  1.00208.24           O
ATOM   1292  N   LEU   183      97.705  43.505 -55.408  1.00158.60           N
ATOM   1293  CA  LEU   183      96.443  43.843 -54.843  1.00158.60           C
ATOM   1294  CB  LEU   183      96.204  45.363 -54.740  1.00158.60           C
ATOM   1295  CG  LEU   183      94.787  45.764 -54.270  1.00158.60           C
ATOM   1296  CD1 LEU   183      93.745  45.662 -55.396  1.00158.60           C
ATOM   1297  CD2 LEU   183      94.372  44.955 -53.032  1.00158.60           C
ATOM   1298  C   LEU   183      95.415  43.270 -55.740  1.00158.60           C
ATOM   1299  O   LEU   183      94.438  42.675 -55.290  1.00158.60           O
ATOM   1300  N   SER   184      95.631  43.413 -57.056  1.00 71.51           N
ATOM   1301  CA  SER   184      94.648  42.921 -57.967  1.00 71.51           C
ATOM   1302  CB  SER   184      95.031  43.165 -59.437  1.00 71.51           C
ATOM   1303  OG  SER   184      94.019  42.667 -60.299  1.00 71.51           O
ATOM   1304  C   SER   184      94.553  41.448 -57.738  1.00 71.51           C
ATOM   1305  O   SER   184      93.468  40.873 -57.776  1.00 71.51           O
ATOM   1306  N   ILE   185      95.703  40.816 -57.438  1.00 35.53           N
ATOM   1307  CA  ILE   185      95.765  39.396 -57.251  1.00 35.53           C
ATOM   1308  CB  ILE   185      97.167  38.942 -56.952  1.00 35.53           C
ATOM   1309  CG1 ILE   185      98.109  39.302 -58.116  1.00 35.53           C
ATOM   1310  CG2 ILE   185      97.126  37.439 -56.624  1.00 35.53           C
ATOM   1311  CD1 ILE   185      99.594  39.157 -57.779  1.00 35.53           C
ATOM   1312  C   ILE   185      94.897  39.015 -56.089  1.00 35.53           C
ATOM   1313  O   ILE   185      94.121  38.063 -56.171  1.00 35.53           O
ATOM   1314  N   LEU   186      94.988  39.776 -54.981  1.00102.85           N
ATOM   1315  CA  LEU   186      94.252  39.505 -53.775  1.00102.85           C
ATOM   1316  CB  LEU   186      94.596  40.540 -52.674  1.00102.85           C
ATOM   1317  CG  LEU   186      94.079  40.256 -51.245  1.00102.85           C
ATOM   1318  CD1 LEU   186      94.504  41.375 -50.280  1.00102.85           C
ATOM   1319  CD2 LEU   186      92.568  39.980 -51.196  1.00102.85           C
ATOM   1320  C   LEU   186      92.798  39.627 -54.105  1.00102.85           C
ATOM   1321  O   LEU   186      91.972  38.841 -53.639  1.00102.85           O
ATOM   1322  N   ALA   187      92.456  40.608 -54.958  1.00 45.40           N
ATOM   1323  CA  ALA   187      91.083  40.895 -55.261  1.00 45.40           C
ATOM   1324  CB  ALA   187      90.929  42.030 -56.289  1.00 45.40           C
ATOM   1325  C   ALA   187      90.418  39.680 -55.829  1.00 45.40           C
ATOM   1326  O   ALA   187      89.264  39.399 -55.508  1.00 45.40           O
ATOM   1327  N   ILE   188      91.114  38.923 -56.696  1.00 81.60           N
ATOM   1328  CA  ILE   188      90.478  37.761 -57.251  1.00 81.60           C
ATOM   1329  CB  ILE   188      91.317  37.052 -58.281  1.00 81.60           C
ATOM   1330  CG1 ILE   188      91.374  37.868 -59.584  1.00 81.60           C
ATOM   1331  CG2 ILE   188      90.747  35.635 -58.473  1.00 81.60           C
ATOM   1332  CD1 ILE   188      92.117  39.194 -59.469  1.00 81.60           C
ATOM   1333  C   ILE   188      90.172  36.798 -56.148  1.00 81.60           C
ATOM   1334  O   ILE   188      89.067  36.264 -56.066  1.00 81.60           O
ATOM   1335  N   ALA   189      91.131  36.591 -55.229  1.00 33.06           N
ATOM   1336  CA  ALA   189      90.946  35.631 -54.179  1.00 33.06           C
ATOM   1337  CB  ALA   189      92.134  35.576 -53.201  1.00 33.06           C
ATOM   1338  C   ALA   189      89.746  36.037 -53.395  1.00 33.06           C
ATOM   1339  O   ALA   189      88.971  35.198 -52.940  1.00 33.06           O
ATOM   1340  N   ALA   190      89.565  37.351 -53.204  1.00 38.87           N
ATOM   1341  CA  ALA   190      88.446  37.791 -52.432  1.00 38.87           C
ATOM   1342  CB  ALA   190      88.386  39.320 -52.291  1.00 38.87           C
ATOM   1343  C   ALA   190      87.187  37.366 -53.119  1.00 38.87           C
ATOM   1344  O   ALA   190      86.263  36.850 -52.492  1.00 38.87           O
ATOM   1345  N   LEU   191      87.139  37.540 -54.450  1.00105.22           N
ATOM   1346  CA  LEU   191      85.933  37.306 -55.190  1.00105.22           C
ATOM   1347  CB  LEU   191      86.092  37.702 -56.672  1.00105.22           C
ATOM   1348  CG  LEU   191      84.841  37.505 -57.549  1.00105.22           C
ATOM   1349  CD1 LEU   191      84.601  36.028 -57.909  1.00105.22           C
ATOM   1350  CD2 LEU   191      83.612  38.165 -56.902  1.00105.22           C
ATOM   1351  C   LEU   191      85.512  35.874 -55.116  1.00105.22           C
ATOM   1352  O   LEU   191      84.339  35.578 -54.897  1.00105.22           O
ATOM   1353  N   GLN   192      86.449  34.929 -55.287  1.00107.38           N
ATOM   1354  CA  GLN   192      86.008  33.566 -55.346  1.00107.38           C
ATOM   1355  CB  GLN   192      87.114  32.590 -55.783  1.00107.38           C
ATOM   1356  CG  GLN   192      88.300  32.488 -54.827  1.00107.38           C
ATOM   1357  CD  GLN   192      89.371  31.666 -55.531  1.00107.38           C
ATOM   1358  OE1 GLN   192      90.397  31.319 -54.948  1.00107.38           O
ATOM   1359  NE2 GLN   192      89.125  31.345 -56.830  1.00107.38           N
ATOM   1360  C   GLN   192      85.424  33.102 -54.042  1.00107.38           C
ATOM   1361  O   GLN   192      84.375  32.461 -54.033  1.00107.38           O
ATOM   1362  N   LEU   193      86.080  33.412 -52.907  1.00 95.12           N
ATOM   1363  CA  LEU   193      85.654  32.958 -51.606  1.00 95.12           C
ATOM   1364  CB  LEU   193      86.670  33.258 -50.493  1.00 95.12           C
ATOM   1365  CG  LEU   193      87.944  32.404 -50.566  1.00 95.12           C
ATOM   1366  CD1 LEU   193      87.638  30.928 -50.256  1.00 95.12           C
ATOM   1367  CD2 LEU   193      88.669  32.606 -51.902  1.00 95.12           C
ATOM   1368  C   LEU   193      84.375  33.590 -51.164  1.00 95.12           C
ATOM   1369  O   LEU   193      83.545  32.951 -50.517  1.00 95.12           O
ATOM   1370  N   GLU   194      84.193  34.877 -51.490  1.00106.86           N
ATOM   1371  CA  GLU   194      83.088  35.635 -50.996  1.00106.86           C
ATOM   1372  CB  GLU   194      83.237  37.146 -51.240  1.00106.86           C
ATOM   1373  CG  GLU   194      82.284  38.023 -50.420  1.00106.86           C
ATOM   1374  CD  GLU   194      82.480  39.465 -50.877  1.00106.86           C
ATOM   1375  OE1 GLU   194      83.203  39.664 -51.890  1.00106.86           O
ATOM   1376  OE2 GLU   194      81.908  40.383 -50.229  1.00106.86           O
ATOM   1377  C   GLU   194      81.817  35.219 -51.649  1.00106.86           C
ATOM   1378  O   GLU   194      81.767  34.435 -52.595  1.00106.86           O
ATOM   1379  N   GLY   195      80.746  35.739 -51.034  1.00 91.09           N
ATOM   1380  CA  GLY   195      79.365  35.665 -51.354  1.00 91.09           C
ATOM   1381  C   GLY   195      78.822  36.291 -50.129  1.00 91.09           C
ATOM   1382  O   GLY   195      78.331  35.583 -49.253  1.00 91.09           O
ATOM   1383  N   ALA   196      78.911  37.640 -50.043  1.00 52.48           N
ATOM   1384  CA  ALA   196      78.523  38.323 -48.841  1.00 52.48           C
ATOM   1385  CB  ALA   196      78.566  39.850 -48.963  1.00 52.48           C
ATOM   1386  C   ALA   196      77.121  37.929 -48.648  1.00 52.48           C
ATOM   1387  O   ALA   196      76.736  37.580 -47.531  1.00 52.48           O
ATOM   1388  N   GLY   197      76.378  38.012 -49.775  1.00150.54           N
ATOM   1389  CA  GLY   197      75.076  37.481 -50.046  1.00150.54           C
ATOM   1390  C   GLY   197      74.476  36.903 -48.823  1.00150.54           C
ATOM   1391  O   GLY   197      74.154  37.599 -47.862  1.00150.54           O
ATOM   1392  N   LYS   198      74.411  35.563 -48.824  1.00165.22           N
ATOM   1393  CA  LYS   198      73.837  34.736 -47.812  1.00165.22           C
ATOM   1394  CB  LYS   198      74.018  35.284 -46.387  1.00165.22           C
ATOM   1395  CG  LYS   198      73.536  34.283 -45.334  1.00165.22           C
ATOM   1396  CD  LYS   198      73.937  34.621 -43.895  1.00165.22           C
ATOM   1397  CE  LYS   198      73.604  33.499 -42.910  1.00165.22           C
ATOM   1398  NZ  LYS   198      73.723  33.986 -41.522  1.00165.22           N
ATOM   1399  C   LYS   198      72.361  34.576 -48.034  1.00165.22           C
ATOM   1400  O   LYS   198      71.829  33.591 -47.525  1.00165.22           O
ATOM   1401  N   PRO   199      71.621  35.402 -48.738  1.00206.75           N
ATOM   1402  CA  PRO   199      70.324  34.903 -49.059  1.00206.75           C
ATOM   1403  CD  PRO   199      71.510  36.813 -48.410  1.00206.75           C
ATOM   1404  CB  PRO   199      69.444  36.102 -49.417  1.00206.75           C
ATOM   1405  CG  PRO   199      70.384  37.313 -49.324  1.00206.75           C
ATOM   1406  C   PRO   199      70.617  33.983 -50.184  1.00206.75           C
ATOM   1407  O   PRO   199      71.520  34.283 -50.960  1.00206.75           O
ATOM   1408  N   HIS   200      69.895  32.860 -50.280  1.00286.35           N
ATOM   1409  CA  HIS   200      70.162  31.910 -51.309  1.00286.35           C
ATOM   1410  ND1 HIS   200      72.230  31.798 -53.986  1.00286.35           N
ATOM   1411  CG  HIS   200      72.012  31.031 -52.861  1.00286.35           C
ATOM   1412  CB  HIS   200      71.662  31.615 -51.520  1.00286.35           C
ATOM   1413  NE2 HIS   200      72.554  29.684 -54.585  1.00286.35           N
ATOM   1414  CD2 HIS   200      72.213  29.743 -53.245  1.00286.35           C
ATOM   1415  CE1 HIS   200      72.552  30.942 -54.985  1.00286.35           C
ATOM   1416  C   HIS   200      69.567  30.670 -50.759  1.00286.35           C
ATOM   1417  O   HIS   200      68.350  30.494 -50.729  1.00286.35           O
ATOM   1418  N   HIS   201      70.453  29.770 -50.302  1.00110.92           N
ATOM   1419  CA  HIS   201      70.039  28.542 -49.711  1.00110.92           C
ATOM   1420  ND1 HIS   201      70.615  25.215 -49.477  1.00110.92           N
ATOM   1421  CG  HIS   201      70.907  26.337 -48.734  1.00110.92           C
ATOM   1422  CB  HIS   201      71.249  27.670 -49.327  1.00110.92           C
ATOM   1423  NE2 HIS   201      70.522  24.605 -47.340  1.00110.92           N
ATOM   1424  CD2 HIS   201      70.845  25.947 -47.430  1.00110.92           C
ATOM   1425  CE1 HIS   201      70.394  24.208 -48.594  1.00110.92           C
ATOM   1426  C   HIS   201      69.258  28.833 -48.464  1.00110.92           C
ATOM   1427  O   HIS   201      68.122  28.384 -48.322  1.00110.92           O
ATOM   1428  N   THR   202      69.836  29.618 -47.532  1.00126.34           N
ATOM   1429  CA  THR   202      69.167  29.864 -46.284  1.00126.34           C
ATOM   1430  CB  THR   202      70.053  30.477 -45.236  1.00126.34           C
ATOM   1431  OG1 THR   202      69.431  30.366 -43.965  1.00126.34           O
ATOM   1432  CG2 THR   202      70.315  31.956 -45.564  1.00126.34           C
ATOM   1433  C   THR   202      67.977  30.752 -46.483  1.00126.34           C
ATOM   1434  O   THR   202      66.914  30.527 -45.905  1.00126.34           O
ATOM   1435  N   SER   203      68.126  31.781 -47.335  1.00206.18           N
ATOM   1436  CA  SER   203      67.076  32.723 -47.589  1.00206.18           C
ATOM   1437  CB  SER   203      65.735  32.041 -47.900  1.00206.18           C
ATOM   1438  OG  SER   203      65.852  31.253 -49.076  1.00206.18           O
ATOM   1439  C   SER   203      66.885  33.619 -46.398  1.00206.18           C
ATOM   1440  O   SER   203      65.988  34.463 -46.405  1.00206.18           O
ATOM   1441  N   ARG   204      67.715  33.484 -45.341  1.00197.94           N
ATOM   1442  CA  ARG   204      67.605  34.448 -44.277  1.00197.94           C
ATOM   1443  CB  ARG   204      66.197  34.600 -43.675  1.00197.94           C
ATOM   1444  CG  ARG   204      66.209  35.508 -42.442  1.00197.94           C
ATOM   1445  CD  ARG   204      64.889  35.611 -41.683  1.00197.94           C
ATOM   1446  NE  ARG   204      64.061  36.608 -42.402  1.00197.94           N
ATOM   1447  CZ  ARG   204      62.698  36.528 -42.357  1.00197.94           C
ATOM   1448  NH1 ARG   204      62.093  35.489 -41.717  1.00197.94           N
ATOM   1449  NH2 ARG   204      61.943  37.488 -42.964  1.00197.94           N
ATOM   1450  C   ARG   204      68.495  34.074 -43.127  1.00197.94           C
ATOM   1451  O   ARG   204      68.802  32.901 -42.922  1.00197.94           O
ATOM   1452  N   PRO   205      68.945  35.067 -42.383  1.00128.02           N
ATOM   1453  CA  PRO   205      69.658  34.788 -41.162  1.00128.02           C
ATOM   1454  CD  PRO   205      69.423  36.287 -43.015  1.00128.02           C
ATOM   1455  CB  PRO   205      70.407  36.065 -40.802  1.00128.02           C
ATOM   1456  CG  PRO   205      70.616  36.754 -42.161  1.00128.02           C
ATOM   1457  C   PRO   205      68.672  34.355 -40.118  1.00128.02           C
ATOM   1458  O   PRO   205      67.654  35.029 -39.973  1.00128.02           O
ATOM   1459  N   GLN   206      68.997  33.306 -39.334  1.00295.72           N
ATOM   1460  CA  GLN   206      68.137  32.706 -38.351  1.00295.72           C
ATOM   1461  CB  GLN   206      68.834  31.531 -37.657  1.00295.72           C
ATOM   1462  CG  GLN   206      70.071  32.009 -36.893  1.00295.72           C
ATOM   1463  CD  GLN   206      70.925  30.810 -36.508  1.00295.72           C
ATOM   1464  OE1 GLN   206      71.956  30.955 -35.852  1.00295.72           O
ATOM   1465  NE2 GLN   206      70.499  29.592 -36.938  1.00295.72           N
ATOM   1466  C   GLN   206      67.812  33.702 -37.288  1.00295.72           C
ATOM   1467  O   GLN   206      68.592  34.606 -37.009  1.00295.72           O
ATOM   1468  N   GLY   207      66.620  33.553 -36.678  1.00246.82           N
ATOM   1469  CA  GLY   207      66.204  34.408 -35.604  1.00246.82           C
ATOM   1470  C   GLY   207      65.485  35.571 -36.196  1.00246.82           C
ATOM   1471  O   GLY   207      65.555  35.810 -37.399  1.00246.82           O
ATOM   1472  N   LEU   208      64.756  36.325 -35.353  1.00303.82           N
ATOM   1473  CA  LEU   208      64.074  37.485 -35.845  1.00303.82           C
ATOM   1474  CB  LEU   208      62.591  37.575 -35.434  1.00303.82           C
ATOM   1475  CG  LEU   208      61.672  36.519 -36.079  1.00303.82           C
ATOM   1476  CD1 LEU   208      62.033  35.097 -35.626  1.00303.82           C
ATOM   1477  CD2 LEU   208      60.190  36.858 -35.838  1.00303.82           C
ATOM   1478  C   LEU   208      64.746  38.662 -35.232  1.00303.82           C
ATOM   1479  O   LEU   208      64.560  38.953 -34.051  1.00303.82           O
ATOM   1480  N   VAL   209      65.564  39.365 -36.033  1.00300.56           N
ATOM   1481  CA  VAL   209      66.205  40.545 -35.554  1.00300.56           C
ATOM   1482  CB  VAL   209      67.696  40.411 -35.452  1.00300.56           C
ATOM   1483  CG1 VAL   209      67.986  39.344 -34.385  1.00300.56           C
ATOM   1484  CG2 VAL   209      68.277  40.055 -36.834  1.00300.56           C
ATOM   1485  C   VAL   209      65.871  41.635 -36.519  1.00300.56           C
ATOM   1486  O   VAL   209      65.750  41.413 -37.723  1.00300.56           O
ATOM   1487  N   SER   210      65.673  42.851 -35.993  1.00234.90           N
ATOM   1488  CA  SER   210      65.301  43.920 -36.862  1.00234.90           C
ATOM   1489  CB  SER   210      63.777  43.980 -37.058  1.00234.90           C
ATOM   1490  OG  SER   210      63.125  44.064 -35.798  1.00234.90           O
ATOM   1491  C   SER   210      65.729  45.207 -36.235  1.00234.90           C
ATOM   1492  O   SER   210      65.721  45.344 -35.014  1.00234.90           O
ATOM   1493  N   GLY   211      66.115  46.194 -37.070  1.00 81.64           N
ATOM   1494  CA  GLY   211      66.502  47.474 -36.536  1.00 81.64           C
ATOM   1495  C   GLY   211      66.434  48.511 -37.629  1.00 81.64           C
ATOM   1496  O   GLY   211      66.751  48.224 -38.782  1.00 81.64           O
ATOM   1497  N   ILE   212      66.019  49.760 -37.277  1.00124.66           N
ATOM   1498  CA  ILE   212      65.914  50.865 -38.211  1.00124.66           C
ATOM   1499  CB  ILE   212      64.540  51.486 -38.279  1.00124.66           C
ATOM   1500  CG1 ILE   212      64.529  52.644 -39.289  1.00124.66           C
ATOM   1501  CG2 ILE   212      64.082  51.891 -36.870  1.00124.66           C
ATOM   1502  CD1 ILE   212      63.123  53.173 -39.566  1.00124.66           C
ATOM   1503  C   ILE   212      66.885  51.925 -37.795  1.00124.66           C
ATOM   1504  O   ILE   212      66.742  52.527 -36.731  1.00124.66           O
ATOM   1505  N   ALA   213      67.946  52.122 -38.609  1.00154.52           N
ATOM   1506  CA  ALA   213      69.039  53.012 -38.311  1.00154.52           C
ATOM   1507  CB  ALA   213      70.289  52.665 -39.135  1.00154.52           C
ATOM   1508  C   ALA   213      68.875  54.518 -38.435  1.00154.52           C
ATOM   1509  O   ALA   213      69.148  55.263 -37.495  1.00154.52           O
ATOM   1510  N   GLU   214      68.360  55.021 -39.570  1.00156.53           N
ATOM   1511  CA  GLU   214      68.624  56.407 -39.907  1.00156.53           C
ATOM   1512  CB  GLU   214      68.182  56.801 -41.330  1.00156.53           C
ATOM   1513  CG  GLU   214      68.572  58.239 -41.693  1.00156.53           C
ATOM   1514  CD  GLU   214      70.088  58.290 -41.817  1.00156.53           C
ATOM   1515  OE1 GLU   214      70.672  57.293 -42.319  1.00156.53           O
ATOM   1516  OE2 GLU   214      70.684  59.319 -41.404  1.00156.53           O
ATOM   1517  C   GLU   214      68.124  57.492 -38.999  1.00156.53           C
ATOM   1518  O   GLU   214      68.888  58.403 -38.675  1.00156.53           O
ATOM   1519  N   GLY   215      66.877  57.423 -38.511  1.00 53.70           N
ATOM   1520  CA  GLY   215      66.284  58.581 -37.894  1.00 53.70           C
ATOM   1521  C   GLY   215      67.078  59.101 -36.740  1.00 53.70           C
ATOM   1522  O   GLY   215      67.183  60.315 -36.559  1.00 53.70           O
ATOM   1523  N   LEU   216      67.684  58.211 -35.946  1.00 66.28           N
ATOM   1524  CA  LEU   216      68.294  58.638 -34.726  1.00 66.28           C
ATOM   1525  CB  LEU   216      68.863  57.469 -33.911  1.00 66.28           C
ATOM   1526  CG  LEU   216      67.775  56.494 -33.421  1.00 66.28           C
ATOM   1527  CD1 LEU   216      68.360  55.462 -32.442  1.00 66.28           C
ATOM   1528  CD2 LEU   216      66.539  57.237 -32.893  1.00 66.28           C
ATOM   1529  C   LEU   216      69.396  59.622 -34.936  1.00 66.28           C
ATOM   1530  O   LEU   216      69.539  60.556 -34.149  1.00 66.28           O
ATOM   1531  N   ARG   217      70.212  59.462 -35.989  1.00125.72           N
ATOM   1532  CA  ARG   217      71.348  60.328 -36.139  1.00125.72           C
ATOM   1533  CB  ARG   217      72.138  60.024 -37.430  1.00125.72           C
ATOM   1534  CG  ARG   217      73.413  60.861 -37.601  1.00125.72           C
ATOM   1535  CD  ARG   217      73.992  60.769 -39.017  1.00125.72           C
ATOM   1536  NE  ARG   217      74.026  59.314 -39.353  1.00125.72           N
ATOM   1537  CZ  ARG   217      74.716  58.844 -40.433  1.00125.72           C
ATOM   1538  NH1 ARG   217      75.397  59.704 -41.241  1.00125.72           N
ATOM   1539  NH2 ARG   217      74.716  57.501 -40.709  1.00125.72           N
ATOM   1540  C   ARG   217      70.875  61.743 -36.228  1.00125.72           C
ATOM   1541  O   ARG   217      71.374  62.633 -35.537  1.00125.72           O
ATOM   1542  N   PHE   218      69.851  61.975 -37.060  1.00116.68           N
ATOM   1543  CA  PHE   218      69.448  63.321 -37.298  1.00116.68           C
ATOM   1544  CB  PHE   218      68.249  63.379 -38.249  1.00116.68           C
ATOM   1545  CG  PHE   218      68.152  64.755 -38.801  1.00116.68           C
ATOM   1546  CD1 PHE   218      67.430  65.735 -38.163  1.00116.68           C
ATOM   1547  CD2 PHE   218      68.800  65.051 -39.976  1.00116.68           C
ATOM   1548  CE1 PHE   218      67.351  67.001 -38.692  1.00116.68           C
ATOM   1549  CE2 PHE   218      68.725  66.312 -40.511  1.00116.68           C
ATOM   1550  CZ  PHE   218      68.001  67.287 -39.869  1.00116.68           C
ATOM   1551  C   PHE   218      69.017  63.947 -36.012  1.00116.68           C
ATOM   1552  O   PHE   218      69.572  64.965 -35.600  1.00116.68           O
ATOM   1553  N   VAL   219      68.027  63.346 -35.331  1.00115.05           N
ATOM   1554  CA  VAL   219      67.559  63.994 -34.146  1.00115.05           C
ATOM   1555  CB  VAL   219      66.239  63.446 -33.651  1.00115.05           C
ATOM   1556  CG1 VAL   219      65.146  63.814 -34.672  1.00115.05           C
ATOM   1557  CG2 VAL   219      66.382  61.935 -33.406  1.00115.05           C
ATOM   1558  C   VAL   219      68.569  63.949 -33.034  1.00115.05           C
ATOM   1559  O   VAL   219      68.968  64.983 -32.500  1.00115.05           O
ATOM   1560  N   TRP   220      69.025  62.736 -32.670  1.00 98.67           N
ATOM   1561  CA  TRP   220      69.902  62.526 -31.549  1.00 98.67           C
ATOM   1562  CB  TRP   220      69.942  61.069 -31.085  1.00 98.67           C
ATOM   1563  CG  TRP   220      68.719  60.726 -30.282  1.00 98.67           C
ATOM   1564  CD2 TRP   220      68.412  61.390 -29.052  1.00 98.67           C
ATOM   1565  CD1 TRP   220      67.711  59.841 -30.517  1.00 98.67           C
ATOM   1566  NE1 TRP   220      66.795  59.902 -29.495  1.00 98.67           N
ATOM   1567  CE2 TRP   220      67.215  60.855 -28.587  1.00 98.67           C
ATOM   1568  CE3 TRP   220      69.072  62.375 -28.376  1.00 98.67           C
ATOM   1569  CZ2 TRP   220      66.655  61.297 -27.423  1.00 98.67           C
ATOM   1570  CZ3 TRP   220      68.513  62.813 -27.199  1.00 98.67           C
ATOM   1571  CH2 TRP   220      67.328  62.282 -26.733  1.00 98.67           C
ATOM   1572  C   TRP   220      71.319  62.969 -31.695  1.00 98.67           C
ATOM   1573  O   TRP   220      71.884  63.541 -30.765  1.00 98.67           O
ATOM   1574  N   ASN   221      71.971  62.610 -32.808  1.00150.32           N
ATOM   1575  CA  ASN   221      73.359  62.914 -32.999  1.00150.32           C
ATOM   1576  CB  ASN   221      73.938  62.075 -34.149  1.00150.32           C
ATOM   1577  CG  ASN   221      75.448  62.133 -34.083  1.00150.32           C
ATOM   1578  OD1 ASN   221      76.092  61.188 -33.631  1.00150.32           O
ATOM   1579  ND2 ASN   221      76.038  63.267 -34.551  1.00150.32           N
ATOM   1580  C   ASN   221      73.579  64.350 -33.360  1.00150.32           C
ATOM   1581  O   ASN   221      74.426  65.039 -32.788  1.00150.32           O
ATOM   1582  N   LEU   222      72.758  64.840 -34.306  1.00343.59           N
ATOM   1583  CA  LEU   222      72.984  66.070 -35.013  1.00343.59           C
ATOM   1584  CB  LEU   222      72.052  66.160 -36.247  1.00343.59           C
ATOM   1585  CG  LEU   222      72.206  67.375 -37.190  1.00343.59           C
ATOM   1586  CD1 LEU   222      71.388  67.154 -38.470  1.00343.59           C
ATOM   1587  CD2 LEU   222      71.785  68.690 -36.524  1.00343.59           C
ATOM   1588  C   LEU   222      72.884  67.306 -34.169  1.00343.59           C
ATOM   1589  O   LEU   222      71.991  67.478 -33.342  1.00343.59           O
ATOM   1590  N   ARG   223      73.893  68.184 -34.343  1.00271.04           N
ATOM   1591  CA  ARG   223      73.957  69.500 -33.774  1.00271.04           C
ATOM   1592  CB  ARG   223      73.064  70.528 -34.498  1.00271.04           C
ATOM   1593  CG  ARG   223      73.643  70.962 -35.848  1.00271.04           C
ATOM   1594  CD  ARG   223      72.918  72.138 -36.501  1.00271.04           C
ATOM   1595  NE  ARG   223      73.697  72.519 -37.717  1.00271.04           N
ATOM   1596  CZ  ARG   223      73.041  72.708 -38.898  1.00271.04           C
ATOM   1597  NH1 ARG   223      71.695  72.495 -38.945  1.00271.04           N
ATOM   1598  NH2 ARG   223      73.727  73.103 -40.013  1.00271.04           N
ATOM   1599  C   ARG   223      73.616  69.459 -32.326  1.00271.04           C
ATOM   1600  O   ARG   223      73.179  70.449 -31.741  1.00271.04           O
ATOM   1601  N   VAL   224      73.851  68.309 -31.693  1.00310.34           N
ATOM   1602  CA  VAL   224      73.558  68.205 -30.305  1.00310.34           C
ATOM   1603  CB  VAL   224      72.204  67.621 -30.060  1.00310.34           C
ATOM   1604  CG1 VAL   224      72.217  66.224 -30.666  1.00310.34           C
ATOM   1605  CG2 VAL   224      71.856  67.680 -28.567  1.00310.34           C
ATOM   1606  C   VAL   224      74.638  67.319 -29.804  1.00310.34           C
ATOM   1607  O   VAL   224      75.576  67.057 -30.555  1.00310.34           O
ATOM   1608  N   LEU   225      74.545  66.813 -28.558  1.00309.50           N
ATOM   1609  CA  LEU   225      75.676  66.082 -28.066  1.00309.50           C
ATOM   1610  CB  LEU   225      75.999  64.805 -28.870  1.00309.50           C
ATOM   1611  CG  LEU   225      75.207  63.545 -28.494  1.00309.50           C
ATOM   1612  CD1 LEU   225      75.745  62.969 -27.183  1.00309.50           C
ATOM   1613  CD2 LEU   225      73.689  63.786 -28.456  1.00309.50           C
ATOM   1614  C   LEU   225      76.878  66.965 -28.167  1.00309.50           C
ATOM   1615  O   LEU   225      77.846  66.637 -28.849  1.00309.50           O
ATOM   1616  N   ARG   226      76.833  68.127 -27.497  1.00153.05           N
ATOM   1617  CA  ARG   226      77.951  69.013 -27.529  1.00153.05           C
ATOM   1618  CB  ARG   226      77.768  70.230 -26.617  1.00153.05           C
ATOM   1619  CG  ARG   226      78.930  71.224 -26.677  1.00153.05           C
ATOM   1620  CD  ARG   226      78.934  72.089 -27.937  1.00153.05           C
ATOM   1621  NE  ARG   226      80.002  73.119 -27.778  1.00153.05           N
ATOM   1622  CZ  ARG   226      80.011  74.210 -28.596  1.00153.05           C
ATOM   1623  NH1 ARG   226      79.016  74.371 -29.515  1.00153.05           N
ATOM   1624  NH2 ARG   226      81.010  75.135 -28.505  1.00153.05           N
ATOM   1625  C   ARG   226      79.098  68.224 -26.995  1.00153.05           C
ATOM   1626  O   ARG   226      80.236  68.383 -27.434  1.00153.05           O
ATOM   1627  N   THR   227      78.811  67.333 -26.029  1.00116.23           N
ATOM   1628  CA  THR   227      79.813  66.497 -25.437  1.00116.23           C
ATOM   1629  CB  THR   227      79.219  65.609 -24.368  1.00116.23           C
ATOM   1630  OG1 THR   227      80.222  64.827 -23.738  1.00116.23           O
ATOM   1631  CG2 THR   227      78.144  64.701 -24.986  1.00116.23           C
ATOM   1632  C   THR   227      80.414  65.649 -26.522  1.00116.23           C
ATOM   1633  O   THR   227      81.635  65.533 -26.634  1.00116.23           O
ATOM   1634  N   LEU   228      79.571  65.066 -27.393  1.00 67.93           N
ATOM   1635  CA  LEU   228      80.084  64.200 -28.417  1.00 67.93           C
ATOM   1636  CB  LEU   228      78.969  63.532 -29.239  1.00 67.93           C
ATOM   1637  CG  LEU   228      79.473  62.590 -30.346  1.00 67.93           C
ATOM   1638  CD1 LEU   228      80.132  61.334 -29.760  1.00 67.93           C
ATOM   1639  CD2 LEU   228      78.345  62.294 -31.350  1.00 67.93           C
ATOM   1640  C   LEU   228      80.951  64.998 -29.336  1.00 67.93           C
ATOM   1641  O   LEU   228      81.978  64.524 -29.822  1.00 67.93           O
ATOM   1642  N   GLY   229      80.572  66.261 -29.584  1.00 48.38           N
ATOM   1643  CA  GLY   229      81.303  67.040 -30.538  1.00 48.38           C
ATOM   1644  C   GLY   229      82.741  67.188 -30.138  1.00 48.38           C
ATOM   1645  O   GLY   229      83.632  67.033 -30.970  1.00 48.38           O
ATOM   1646  N   MET   230      83.025  67.462 -28.855  1.00109.35           N
ATOM   1647  CA  MET   230      84.387  67.763 -28.511  1.00109.35           C
ATOM   1648  CB  MET   230      84.569  68.260 -27.074  1.00109.35           C
ATOM   1649  CG  MET   230      84.084  67.313 -25.986  1.00109.35           C
ATOM   1650  SD  MET   230      84.334  68.031 -24.344  1.00109.35           S
ATOM   1651  CE  MET   230      83.350  69.499 -24.766  1.00109.35           C
ATOM   1652  C   MET   230      85.298  66.607 -28.776  1.00109.35           C
ATOM   1653  O   MET   230      86.407  66.806 -29.266  1.00109.35           O
ATOM   1654  N   ILE   231      84.867  65.371 -28.475  1.00 72.24           N
ATOM   1655  CA  ILE   231      85.700  64.231 -28.730  1.00 72.24           C
ATOM   1656  CB  ILE   231      85.106  62.959 -28.206  1.00 72.24           C
ATOM   1657  CG1 ILE   231      83.743  62.661 -28.854  1.00 72.24           C
ATOM   1658  CG2 ILE   231      85.064  63.071 -26.672  1.00 72.24           C
ATOM   1659  CD1 ILE   231      83.177  61.298 -28.457  1.00 72.24           C
ATOM   1660  C   ILE   231      85.935  64.137 -30.209  1.00 72.24           C
ATOM   1661  O   ILE   231      87.010  63.737 -30.653  1.00 72.24           O
ATOM   1662  N   ASP   232      84.919  64.476 -31.020  1.00 55.61           N
ATOM   1663  CA  ASP   232      85.087  64.437 -32.447  1.00 55.61           C
ATOM   1664  CB  ASP   232      83.816  64.854 -33.208  1.00 55.61           C
ATOM   1665  CG  ASP   232      82.778  63.755 -33.085  1.00 55.61           C
ATOM   1666  OD1 ASP   232      83.158  62.637 -32.644  1.00 55.61           O
ATOM   1667  OD2 ASP   232      81.594  64.013 -33.438  1.00 55.61           O
ATOM   1668  C   ASP   232      86.146  65.418 -32.853  1.00 55.61           C
ATOM   1669  O   ASP   232      87.055  65.088 -33.614  1.00 55.61           O
ATOM   1670  N   LEU   233      86.073  66.657 -32.333  1.00150.81           N
ATOM   1671  CA  LEU   233      87.050  67.632 -32.720  1.00150.81           C
ATOM   1672  CB  LEU   233      86.883  69.025 -32.083  1.00150.81           C
ATOM   1673  CG  LEU   233      85.739  69.861 -32.680  1.00150.81           C
ATOM   1674  CD1 LEU   233      86.009  70.173 -34.159  1.00150.81           C
ATOM   1675  CD2 LEU   233      84.369  69.223 -32.437  1.00150.81           C
ATOM   1676  C   LEU   233      88.377  67.135 -32.277  1.00150.81           C
ATOM   1677  O   LEU   233      89.393  67.432 -32.898  1.00150.81           O
ATOM   1678  N   THR   234      88.397  66.428 -31.134  1.00 64.38           N
ATOM   1679  CA  THR   234      89.600  65.892 -30.562  1.00 64.38           C
ATOM   1680  CB  THR   234      89.373  65.198 -29.246  1.00 64.38           C
ATOM   1681  OG1 THR   234      88.844  66.090 -28.276  1.00 64.38           O
ATOM   1682  CG2 THR   234      90.713  64.614 -28.763  1.00 64.38           C
ATOM   1683  C   THR   234      90.177  64.838 -31.440  1.00 64.38           C
ATOM   1684  O   THR   234      91.367  64.837 -31.749  1.00 64.38           O
ATOM   1685  N   VAL   235      89.323  63.919 -31.909  1.00135.53           N
ATOM   1686  CA  VAL   235      89.849  62.796 -32.619  1.00135.53           C
ATOM   1687  CB  VAL   235      88.823  61.755 -32.942  1.00135.53           C
ATOM   1688  CG1 VAL   235      87.656  62.418 -33.681  1.00135.53           C
ATOM   1689  CG2 VAL   235      89.524  60.612 -33.697  1.00135.53           C
ATOM   1690  C   VAL   235      90.597  63.248 -33.842  1.00135.53           C
ATOM   1691  O   VAL   235      91.570  62.612 -34.247  1.00135.53           O
ATOM   1692  N   THR   236      90.200  64.379 -34.450  1.00128.58           N
ATOM   1693  CA  THR   236      90.875  64.815 -35.642  1.00128.58           C
ATOM   1694  CB  THR   236      90.358  66.115 -36.172  1.00128.58           C
ATOM   1695  OG1 THR   236      90.536  67.137 -35.208  1.00128.58           O
ATOM   1696  CG2 THR   236      88.870  65.945 -36.516  1.00128.58           C
ATOM   1697  C   THR   236      92.345  64.981 -35.405  1.00128.58           C
ATOM   1698  O   THR   236      93.164  64.480 -36.176  1.00128.58           O
ATOM   1699  N   ALA   237      92.724  65.666 -34.313  1.00 64.39           N
ATOM   1700  CA  ALA   237      94.102  65.918 -33.990  1.00 64.39           C
ATOM   1701  CB  ALA   237      94.276  66.736 -32.701  1.00 64.39           C
ATOM   1702  C   ALA   237      94.769  64.606 -33.775  1.00 64.39           C
ATOM   1703  O   ALA   237      95.960  64.463 -33.993  1.00 64.39           O
ATOM   1704  N   LEU   238      94.053  63.606 -33.263  1.00166.77           N
ATOM   1705  CA  LEU   238      94.690  62.343 -33.048  1.00166.77           C
ATOM   1706  CB  LEU   238      93.693  61.360 -32.424  1.00166.77           C
ATOM   1707  CG  LEU   238      93.112  61.884 -31.098  1.00166.77           C
ATOM   1708  CD1 LEU   238      91.999  60.968 -30.573  1.00166.77           C
ATOM   1709  CD2 LEU   238      94.222  62.135 -30.061  1.00166.77           C
ATOM   1710  C   LEU   238      95.106  61.805 -34.383  1.00166.77           C
ATOM   1711  O   LEU   238      96.253  61.394 -34.563  1.00166.77           O
ATOM   1712  N   TYR   239      94.184  61.856 -35.371  1.00160.90           N
ATOM   1713  CA  TYR   239      94.431  61.349 -36.692  1.00160.90           C
ATOM   1714  CB  TYR   239      93.240  61.408 -37.678  1.00160.90           C
ATOM   1715  CG  TYR   239      92.686  60.040 -37.611  1.00160.90           C
ATOM   1716  CD1 TYR   239      93.301  59.064 -38.356  1.00160.90           C
ATOM   1717  CD2 TYR   239      91.614  59.717 -36.820  1.00160.90           C
ATOM   1718  CE1 TYR   239      92.860  57.762 -38.316  1.00160.90           C
ATOM   1719  CE2 TYR   239      91.168  58.416 -36.780  1.00160.90           C
ATOM   1720  CZ  TYR   239      91.790  57.444 -37.521  1.00160.90           C
ATOM   1721  OH  TYR   239      91.318  56.118 -37.449  1.00160.90           O
ATOM   1722  C   TYR   239      95.552  62.070 -37.345  1.00160.90           C
ATOM   1723  O   TYR   239      96.343  61.452 -38.055  1.00160.90           O
ATOM   1724  N   LEU   240      95.647  63.397 -37.160  1.00143.45           N
ATOM   1725  CA  LEU   240      96.682  64.087 -37.867  1.00143.45           C
ATOM   1726  CB  LEU   240      96.557  65.619 -37.764  1.00143.45           C
ATOM   1727  CG  LEU   240      97.448  66.403 -38.752  1.00143.45           C
ATOM   1728  CD1 LEU   240      97.117  67.899 -38.705  1.00143.45           C
ATOM   1729  CD2 LEU   240      98.948  66.150 -38.538  1.00143.45           C
ATOM   1730  C   LEU   240      98.028  63.600 -37.402  1.00143.45           C
ATOM   1731  O   LEU   240      98.872  63.280 -38.234  1.00143.45           O
ATOM   1732  N   PRO   241      98.312  63.527 -36.141  1.00194.28           N
ATOM   1733  CA  PRO   241      99.562  62.908 -35.843  1.00194.28           C
ATOM   1734  CD  PRO   241      98.284  64.788 -35.424  1.00194.28           C
ATOM   1735  CB  PRO   241      99.820  63.206 -34.378  1.00194.28           C
ATOM   1736  CG  PRO   241      99.316  64.656 -34.282  1.00194.28           C
ATOM   1737  C   PRO   241      99.768  61.499 -36.296  1.00194.28           C
ATOM   1738  O   PRO   241     100.923  61.154 -36.538  1.00194.28           O
ATOM   1739  N   MET   242      98.732  60.644 -36.382  1.00151.68           N
ATOM   1740  CA  MET   242      99.048  59.328 -36.867  1.00151.68           C
ATOM   1741  CB  MET   242      97.876  58.341 -36.749  1.00151.68           C
ATOM   1742  CG  MET   242      98.259  56.882 -37.021  1.00151.68           C
ATOM   1743  SD  MET   242      98.524  56.469 -38.773  1.00151.68           S
ATOM   1744  CE  MET   242      98.876  54.709 -38.484  1.00151.68           C
ATOM   1745  C   MET   242      99.443  59.384 -38.315  1.00151.68           C
ATOM   1746  O   MET   242     100.491  58.867 -38.699  1.00151.68           O
ATOM   1747  N   GLU   243      98.613  60.039 -39.156  1.00 94.31           N
ATOM   1748  CA  GLU   243      98.871  60.072 -40.569  1.00 94.31           C
ATOM   1749  CB  GLU   243      97.708  60.663 -41.395  1.00 94.31           C
ATOM   1750  CG  GLU   243      96.386  59.884 -41.331  1.00 94.31           C
ATOM   1751  CD  GLU   243      96.550  58.544 -42.037  1.00 94.31           C
ATOM   1752  OE1 GLU   243      97.079  57.601 -41.389  1.00 94.31           O
ATOM   1753  OE2 GLU   243      96.147  58.441 -43.228  1.00 94.31           O
ATOM   1754  C   GLU   243     100.059  60.927 -40.864  1.00 94.31           C
ATOM   1755  O   GLU   243     100.933  60.553 -41.643  1.00 94.31           O
ATOM   1756  N   SER   244     100.121  62.105 -40.219  1.00 87.07           N
ATOM   1757  CA  SER   244     101.144  63.059 -40.524  1.00 87.07           C
ATOM   1758  CB  SER   244     101.009  64.370 -39.729  1.00 87.07           C
ATOM   1759  OG  SER   244     102.038  65.271 -40.109  1.00 87.07           O
ATOM   1760  C   SER   244     102.492  62.495 -40.234  1.00 87.07           C
ATOM   1761  O   SER   244     103.423  62.651 -41.022  1.00 87.07           O
ATOM   1762  N   VAL   245     102.628  61.808 -39.094  1.00 76.18           N
ATOM   1763  CA  VAL   245     103.896  61.308 -38.660  1.00 76.18           C
ATOM   1764  CB  VAL   245     103.851  60.771 -37.259  1.00 76.18           C
ATOM   1765  CG1 VAL   245     105.184  60.073 -36.957  1.00 76.18           C
ATOM   1766  CG2 VAL   245     103.587  61.954 -36.312  1.00 76.18           C
ATOM   1767  C   VAL   245     104.440  60.231 -39.555  1.00 76.18           C
ATOM   1768  O   VAL   245     105.651  60.175 -39.767  1.00 76.18           O
ATOM   1769  N   LEU   246     103.596  59.344 -40.120  1.00266.95           N
ATOM   1770  CA  LEU   246     104.197  58.233 -40.813  1.00266.95           C
ATOM   1771  CB  LEU   246     103.231  57.075 -41.118  1.00266.95           C
ATOM   1772  CG  LEU   246     102.736  56.315 -39.874  1.00266.95           C
ATOM   1773  CD1 LEU   246     101.957  55.056 -40.285  1.00266.95           C
ATOM   1774  CD2 LEU   246     103.885  56.012 -38.899  1.00266.95           C
ATOM   1775  C   LEU   246     104.803  58.636 -42.125  1.00266.95           C
ATOM   1776  O   LEU   246     104.141  58.569 -43.160  1.00266.95           O
ATOM   1777  N   PHE   247     106.114  58.980 -42.135  1.00304.26           N
ATOM   1778  CA  PHE   247     106.698  59.421 -43.369  1.00304.26           C
ATOM   1779  CB  PHE   247     106.689  60.950 -43.486  1.00304.26           C
ATOM   1780  CG  PHE   247     106.996  61.473 -42.126  1.00304.26           C
ATOM   1781  CD1 PHE   247     108.150  61.137 -41.459  1.00304.26           C
ATOM   1782  CD2 PHE   247     106.111  62.331 -41.516  1.00304.26           C
ATOM   1783  CE1 PHE   247     108.412  61.641 -40.206  1.00304.26           C
ATOM   1784  CE2 PHE   247     106.365  62.840 -40.265  1.00304.26           C
ATOM   1785  CZ  PHE   247     107.518  62.494 -39.607  1.00304.26           C
ATOM   1786  C   PHE   247     108.086  58.930 -43.650  1.00304.26           C
ATOM   1787  O   PHE   247     109.007  58.927 -42.833  1.00304.26           O
ATOM   1788  N   PRO   248     108.170  58.434 -44.853  1.00199.36           N
ATOM   1789  CA  PRO   248     109.421  58.058 -45.460  1.00199.36           C
ATOM   1790  CD  PRO   248     107.047  57.679 -45.388  1.00199.36           C
ATOM   1791  CB  PRO   248     109.050  57.152 -46.629  1.00199.36           C
ATOM   1792  CG  PRO   248     107.676  56.579 -46.251  1.00199.36           C
ATOM   1793  C   PRO   248     110.155  59.279 -45.925  1.00199.36           C
ATOM   1794  O   PRO   248     111.382  59.253 -46.010  1.00199.36           O
ATOM   1795  N   LYS   249     109.402  60.349 -46.247  1.00132.23           N
ATOM   1796  CA  LYS   249     109.918  61.558 -46.825  1.00132.23           C
ATOM   1797  CB  LYS   249     108.812  62.572 -47.155  1.00132.23           C
ATOM   1798  CG  LYS   249     108.047  63.056 -45.918  1.00132.23           C
ATOM   1799  CD  LYS   249     107.152  64.270 -46.173  1.00132.23           C
ATOM   1800  CE  LYS   249     107.706  65.591 -45.632  1.00132.23           C
ATOM   1801  NZ  LYS   249     107.278  65.784 -44.226  1.00132.23           N
ATOM   1802  C   LYS   249     110.826  62.239 -45.865  1.00132.23           C
ATOM   1803  O   LYS   249     111.872  62.766 -46.242  1.00132.23           O
ATOM   1804  N   TYR   250     110.434  62.239 -44.585  1.00 65.41           N
ATOM   1805  CA  TYR   250     111.191  62.891 -43.566  1.00 65.41           C
ATOM   1806  CB  TYR   250     110.549  62.659 -42.197  1.00 65.41           C
ATOM   1807  CG  TYR   250     111.408  63.234 -41.141  1.00 65.41           C
ATOM   1808  CD1 TYR   250     111.321  64.569 -40.833  1.00 65.41           C
ATOM   1809  CD2 TYR   250     112.289  62.429 -40.459  1.00 65.41           C
ATOM   1810  CE1 TYR   250     112.113  65.105 -39.849  1.00 65.41           C
ATOM   1811  CE2 TYR   250     113.082  62.963 -39.473  1.00 65.41           C
ATOM   1812  CZ  TYR   250     112.994  64.301 -39.167  1.00 65.41           C
ATOM   1813  OH  TYR   250     113.811  64.844 -38.154  1.00 65.41           O
ATOM   1814  C   TYR   250     112.529  62.244 -43.566  1.00 65.41           C
ATOM   1815  O   TYR   250     113.560  62.911 -43.506  1.00 65.41           O
ATOM   1816  N   PHE   251     112.531  60.907 -43.661  1.00 88.04           N
ATOM   1817  CA  PHE   251     113.755  60.175 -43.725  1.00 88.04           C
ATOM   1818  CB  PHE   251     113.563  58.650 -43.724  1.00 88.04           C
ATOM   1819  CG  PHE   251     113.071  58.250 -42.376  1.00 88.04           C
ATOM   1820  CD1 PHE   251     111.818  58.632 -41.954  1.00 88.04           C
ATOM   1821  CD2 PHE   251     113.844  57.468 -41.546  1.00 88.04           C
ATOM   1822  CE1 PHE   251     111.345  58.264 -40.717  1.00 88.04           C
ATOM   1823  CE2 PHE   251     113.375  57.095 -40.309  1.00 88.04           C
ATOM   1824  CZ  PHE   251     112.128  57.495 -39.892  1.00 88.04           C
ATOM   1825  C   PHE   251     114.394  60.534 -45.021  1.00 88.04           C
ATOM   1826  O   PHE   251     113.743  61.088 -45.902  1.00 88.04           O
ATOM   1827  N   THR   252     115.691  60.201 -45.145  1.00227.93           N
ATOM   1828  CA  THR   252     116.574  60.511 -46.234  1.00227.93           C
ATOM   1829  CB  THR   252     116.018  60.389 -47.628  1.00227.93           C
ATOM   1830  OG1 THR   252     115.201  61.500 -47.966  1.00227.93           O
ATOM   1831  CG2 THR   252     115.200  59.086 -47.710  1.00227.93           C
ATOM   1832  C   THR   252     116.960  61.934 -46.073  1.00227.93           C
ATOM   1833  O   THR   252     117.635  62.506 -46.928  1.00227.93           O
ATOM   1834  N   ASP   253     116.533  62.549 -44.956  1.00112.83           N
ATOM   1835  CA  ASP   253     117.074  63.836 -44.681  1.00112.83           C
ATOM   1836  CB  ASP   253     116.563  64.425 -43.354  1.00112.83           C
ATOM   1837  CG  ASP   253     117.097  65.843 -43.231  1.00112.83           C
ATOM   1838  OD1 ASP   253     117.963  66.216 -44.065  1.00112.83           O
ATOM   1839  OD2 ASP   253     116.652  66.573 -42.305  1.00112.83           O
ATOM   1840  C   ASP   253     118.503  63.461 -44.506  1.00112.83           C
ATOM   1841  O   ASP   253     119.420  64.111 -45.005  1.00112.83           O
ATOM   1842  N   HIS   254     118.679  62.340 -43.776  1.00154.57           N
ATOM   1843  CA  HIS   254     119.920  61.651 -43.601  1.00154.57           C
ATOM   1844  ND1 HIS   254     119.204  63.419 -40.912  1.00154.57           N
ATOM   1845  CG  HIS   254     120.125  62.428 -41.169  1.00154.57           C
ATOM   1846  CB  HIS   254     120.812  62.244 -42.491  1.00154.57           C
ATOM   1847  NE2 HIS   254     119.444  62.272 -39.022  1.00154.57           N
ATOM   1848  CD2 HIS   254     120.259  61.736 -40.004  1.00154.57           C
ATOM   1849  CE1 HIS   254     118.830  63.280 -39.614  1.00154.57           C
ATOM   1850  C   HIS   254     119.538  60.253 -43.230  1.00154.57           C
ATOM   1851  O   HIS   254     119.120  59.998 -42.102  1.00154.57           O
ATOM   1852  N   GLN   255     119.649  59.300 -44.180  1.00299.67           N
ATOM   1853  CA  GLN   255     119.240  57.969 -43.849  1.00299.67           C
ATOM   1854  CB  GLN   255     117.774  57.927 -43.362  1.00299.67           C
ATOM   1855  CG  GLN   255     117.259  56.544 -42.959  1.00299.67           C
ATOM   1856  CD  GLN   255     118.285  55.946 -42.010  1.00299.67           C
ATOM   1857  OE1 GLN   255     118.634  56.546 -40.995  1.00299.67           O
ATOM   1858  NE2 GLN   255     118.797  54.735 -42.358  1.00299.67           N
ATOM   1859  C   GLN   255     119.378  57.111 -45.074  1.00299.67           C
ATOM   1860  O   GLN   255     119.731  57.593 -46.149  1.00299.67           O
ATOM   1861  N   GLN   256     119.130  55.792 -44.916  1.00149.18           N
ATOM   1862  CA  GLN   256     119.171  54.845 -45.993  1.00149.18           C
ATOM   1863  CB  GLN   256     120.002  53.596 -45.641  1.00149.18           C
ATOM   1864  CG  GLN   256     120.087  52.543 -46.749  1.00149.18           C
ATOM   1865  CD  GLN   256     121.249  52.880 -47.673  1.00149.18           C
ATOM   1866  OE1 GLN   256     121.601  54.045 -47.860  1.00149.18           O
ATOM   1867  NE2 GLN   256     121.866  51.823 -48.269  1.00149.18           N
ATOM   1868  C   GLN   256     117.760  54.392 -46.223  1.00149.18           C
ATOM   1869  O   GLN   256     117.022  54.125 -45.277  1.00149.18           O
ATOM   1870  N   PRO   257     117.365  54.314 -47.467  1.00 68.11           N
ATOM   1871  CA  PRO   257     116.029  53.939 -47.846  1.00 68.11           C
ATOM   1872  CD  PRO   257     118.302  54.185 -48.570  1.00 68.11           C
ATOM   1873  CB  PRO   257     116.029  53.934 -49.370  1.00 68.11           C
ATOM   1874  CG  PRO   257     117.483  53.566 -49.715  1.00 68.11           C
ATOM   1875  C   PRO   257     115.682  52.585 -47.322  1.00 68.11           C
ATOM   1876  O   PRO   257     114.502  52.327 -47.091  1.00 68.11           O
ATOM   1877  N   VAL   258     116.674  51.694 -47.150  1.00 95.43           N
ATOM   1878  CA  VAL   258     116.343  50.369 -46.723  1.00 95.43           C
ATOM   1879  CB  VAL   258     117.536  49.457 -46.637  1.00 95.43           C
ATOM   1880  CG1 VAL   258     118.080  49.260 -48.058  1.00 95.43           C
ATOM   1881  CG2 VAL   258     118.576  50.046 -45.664  1.00 95.43           C
ATOM   1882  C   VAL   258     115.694  50.425 -45.377  1.00 95.43           C
ATOM   1883  O   VAL   258     114.640  49.828 -45.169  1.00 95.43           O
ATOM   1884  N   GLN   259     116.305  51.163 -44.434  1.00117.92           N
ATOM   1885  CA  GLN   259     115.835  51.246 -43.085  1.00117.92           C
ATOM   1886  CB  GLN   259     116.831  51.976 -42.167  1.00117.92           C
ATOM   1887  CG  GLN   259     116.546  51.782 -40.678  1.00117.92           C
ATOM   1888  CD  GLN   259     116.909  50.344 -40.330  1.00117.92           C
ATOM   1889  OE1 GLN   259     116.407  49.398 -40.935  1.00117.92           O
ATOM   1890  NE2 GLN   259     117.818  50.173 -39.334  1.00117.92           N
ATOM   1891  C   GLN   259     114.543  51.997 -43.056  1.00117.92           C
ATOM   1892  O   GLN   259     113.627  51.654 -42.310  1.00117.92           O
ATOM   1893  N   LEU   260     114.436  53.040 -43.896  1.00173.34           N
ATOM   1894  CA  LEU   260     113.291  53.894 -43.866  1.00173.34           C
ATOM   1895  CB  LEU   260     113.399  54.997 -44.940  1.00173.34           C
ATOM   1896  CG  LEU   260     112.115  55.805 -45.198  1.00173.34           C
ATOM   1897  CD1 LEU   260     111.132  55.033 -46.099  1.00173.34           C
ATOM   1898  CD2 LEU   260     111.476  56.273 -43.880  1.00173.34           C
ATOM   1899  C   LEU   260     112.050  53.099 -44.104  1.00173.34           C
ATOM   1900  O   LEU   260     111.115  53.150 -43.306  1.00173.34           O
ATOM   1901  N   GLY   261     112.028  52.326 -45.199  1.00 44.89           N
ATOM   1902  CA  GLY   261     110.878  51.558 -45.580  1.00 44.89           C
ATOM   1903  C   GLY   261     110.623  50.497 -44.566  1.00 44.89           C
ATOM   1904  O   GLY   261     109.478  50.120 -44.326  1.00 44.89           O
ATOM   1905  N   TRP   262     111.702  49.957 -43.977  1.00 79.08           N
ATOM   1906  CA  TRP   262     111.587  48.874 -43.046  1.00 79.08           C
ATOM   1907  CB  TRP   262     112.947  48.289 -42.620  1.00 79.08           C
ATOM   1908  CG  TRP   262     112.837  47.013 -41.818  1.00 79.08           C
ATOM   1909  CD2 TRP   262     112.601  45.728 -42.413  1.00 79.08           C
ATOM   1910  CD1 TRP   262     112.906  46.807 -40.471  1.00 79.08           C
ATOM   1911  NE1 TRP   262     112.735  45.473 -40.190  1.00 79.08           N
ATOM   1912  CE2 TRP   262     112.542  44.796 -41.377  1.00 79.08           C
ATOM   1913  CE3 TRP   262     112.444  45.356 -43.717  1.00 79.08           C
ATOM   1914  CZ2 TRP   262     112.326  43.473 -41.630  1.00 79.08           C
ATOM   1915  CZ3 TRP   262     112.225  44.020 -43.970  1.00 79.08           C
ATOM   1916  CH2 TRP   262     112.166  43.098 -42.946  1.00 79.08           C
ATOM   1917  C   TRP   262     110.853  49.346 -41.829  1.00 79.08           C
ATOM   1918  O   TRP   262     110.157  48.567 -41.181  1.00 79.08           O
ATOM   1919  N   ALA   263     111.055  50.618 -41.438  1.00 63.83           N
ATOM   1920  CA  ALA   263     110.403  51.180 -40.286  1.00 63.83           C
ATOM   1921  CB  ALA   263     110.945  52.572 -39.933  1.00 63.83           C
ATOM   1922  C   ALA   263     108.930  51.332 -40.498  1.00 63.83           C
ATOM   1923  O   ALA   263     108.131  50.980 -39.630  1.00 63.83           O
ATOM   1924  N   LEU   264     108.532  51.829 -41.685  1.00 70.92           N
ATOM   1925  CA  LEU   264     107.156  52.136 -41.946  1.00 70.92           C
ATOM   1926  CB  LEU   264     106.939  52.667 -43.384  1.00 70.92           C
ATOM   1927  CG  LEU   264     105.520  53.185 -43.734  1.00 70.92           C
ATOM   1928  CD1 LEU   264     105.484  53.761 -45.160  1.00 70.92           C
ATOM   1929  CD2 LEU   264     104.421  52.124 -43.545  1.00 70.92           C
ATOM   1930  C   LEU   264     106.383  50.877 -41.756  1.00 70.92           C
ATOM   1931  O   LEU   264     105.295  50.895 -41.184  1.00 70.92           O
ATOM   1932  N   MET   265     106.914  49.740 -42.233  1.00137.56           N
ATOM   1933  CA  MET   265     106.168  48.533 -42.050  1.00137.56           C
ATOM   1934  CB  MET   265     106.799  47.303 -42.739  1.00137.56           C
ATOM   1935  CG  MET   265     107.975  46.652 -42.004  1.00137.56           C
ATOM   1936  SD  MET   265     107.520  45.575 -40.610  1.00137.56           S
ATOM   1937  CE  MET   265     109.238  45.341 -40.074  1.00137.56           C
ATOM   1938  C   MET   265     106.081  48.279 -40.575  1.00137.56           C
ATOM   1939  O   MET   265     105.027  47.925 -40.051  1.00137.56           O
ATOM   1940  N   ALA   266     107.196  48.502 -39.859  1.00 48.73           N
ATOM   1941  CA  ALA   266     107.283  48.221 -38.455  1.00 48.73           C
ATOM   1942  CB  ALA   266     108.675  48.534 -37.878  1.00 48.73           C
ATOM   1943  C   ALA   266     106.294  49.051 -37.700  1.00 48.73           C
ATOM   1944  O   ALA   266     105.689  48.576 -36.739  1.00 48.73           O
ATOM   1945  N   ILE   267     106.116  50.327 -38.084  1.00162.55           N
ATOM   1946  CA  ILE   267     105.217  51.156 -37.334  1.00162.55           C
ATOM   1947  CB  ILE   267     105.296  52.619 -37.735  1.00162.55           C
ATOM   1948  CG1 ILE   267     104.562  53.538 -36.732  1.00162.55           C
ATOM   1949  CG2 ILE   267     104.818  52.761 -39.188  1.00162.55           C
ATOM   1950  CD1 ILE   267     103.040  53.382 -36.692  1.00162.55           C
ATOM   1951  C   ILE   267     103.807  50.654 -37.475  1.00162.55           C
ATOM   1952  O   ILE   267     103.118  50.452 -36.476  1.00162.55           O
ATOM   1953  N   ALA   268     103.354  50.402 -38.718  1.00 54.43           N
ATOM   1954  CA  ALA   268     101.995  50.009 -38.975  1.00 54.43           C
ATOM   1955  CB  ALA   268     101.687  49.887 -40.479  1.00 54.43           C
ATOM   1956  C   ALA   268     101.704  48.677 -38.358  1.00 54.43           C
ATOM   1957  O   ALA   268     100.630  48.470 -37.796  1.00 54.43           O
ATOM   1958  N   GLY   269     102.644  47.728 -38.488  1.00 40.39           N
ATOM   1959  CA  GLY   269     102.493  46.396 -37.966  1.00 40.39           C
ATOM   1960  C   GLY   269     102.505  46.407 -36.465  1.00 40.39           C
ATOM   1961  O   GLY   269     101.814  45.623 -35.818  1.00 40.39           O
ATOM   1962  N   GLY   270     103.316  47.305 -35.882  1.00 58.29           N
ATOM   1963  CA  GLY   270     103.553  47.403 -34.467  1.00 58.29           C
ATOM   1964  C   GLY   270     102.281  47.715 -33.747  1.00 58.29           C
ATOM   1965  O   GLY   270     102.149  47.429 -32.558  1.00 58.29           O
ATOM   1966  N   GLY   271     101.333  48.373 -34.433  1.00 49.92           N
ATOM   1967  CA  GLY   271     100.108  48.788 -33.814  1.00 49.92           C
ATOM   1968  C   GLY   271      99.342  47.614 -33.288  1.00 49.92           C
ATOM   1969  O   GLY   271      98.658  47.731 -32.272  1.00 49.92           O
ATOM   1970  N   LEU   272      99.427  46.455 -33.965  1.00119.03           N
ATOM   1971  CA  LEU   272      98.613  45.321 -33.628  1.00119.03           C
ATOM   1972  CB  LEU   272      98.965  44.107 -34.519  1.00119.03           C
ATOM   1973  CG  LEU   272      98.042  42.867 -34.450  1.00119.03           C
ATOM   1974  CD1 LEU   272      98.534  41.797 -35.437  1.00119.03           C
ATOM   1975  CD2 LEU   272      97.890  42.283 -33.035  1.00119.03           C
ATOM   1976  C   LEU   272      98.830  44.931 -32.197  1.00119.03           C
ATOM   1977  O   LEU   272      97.860  44.805 -31.449  1.00119.03           O
ATOM   1978  N   VAL   273     100.088  44.746 -31.750  1.00226.55           N
ATOM   1979  CA  VAL   273     100.231  44.310 -30.391  1.00226.55           C
ATOM   1980  CB  VAL   273     101.407  43.401 -30.182  1.00226.55           C
ATOM   1981  CG1 VAL   273     101.147  42.098 -30.957  1.00226.55           C
ATOM   1982  CG2 VAL   273     102.690  44.133 -30.614  1.00226.55           C
ATOM   1983  C   VAL   273     100.424  45.506 -29.523  1.00226.55           C
ATOM   1984  O   VAL   273     101.357  45.621 -28.738  1.00226.55           O
ATOM   1985  N   GLY   274      99.418  46.359 -29.447  1.00193.92           N
ATOM   1986  CA  GLY   274      99.655  47.532 -28.681  1.00193.92           C
ATOM   1987  C   GLY   274      98.313  48.120 -28.612  1.00193.92           C
ATOM   1988  O   GLY   274      97.874  48.489 -27.531  1.00193.92           O
ATOM   1989  N   ALA   275      97.601  48.158 -29.744  1.00 61.97           N
ATOM   1990  CA  ALA   275      96.233  48.554 -29.665  1.00 61.97           C
ATOM   1991  CB  ALA   275      95.538  48.563 -31.034  1.00 61.97           C
ATOM   1992  C   ALA   275      95.589  47.487 -28.847  1.00 61.97           C
ATOM   1993  O   ALA   275      94.750  47.757 -27.990  1.00 61.97           O
ATOM   1994  N   LEU   276      96.015  46.230 -29.088  1.00 50.54           N
ATOM   1995  CA  LEU   276      95.458  45.094 -28.415  1.00 50.54           C
ATOM   1996  CB  LEU   276      96.123  43.787 -28.885  1.00 50.54           C
ATOM   1997  CG  LEU   276      95.588  42.502 -28.228  1.00 50.54           C
ATOM   1998  CD1 LEU   276      94.129  42.234 -28.631  1.00 50.54           C
ATOM   1999  CD2 LEU   276      96.510  41.309 -28.527  1.00 50.54           C
ATOM   2000  C   LEU   276      95.715  45.267 -26.945  1.00 50.54           C
ATOM   2001  O   LEU   276      94.822  45.047 -26.128  1.00 50.54           O
ATOM   2002  N   GLY   277      96.948  45.673 -26.571  1.00 41.15           N
ATOM   2003  CA  GLY   277      97.286  45.879 -25.186  1.00 41.15           C
ATOM   2004  C   GLY   277      96.530  47.053 -24.648  1.00 41.15           C
ATOM   2005  O   GLY   277      96.149  47.100 -23.480  1.00 41.15           O
ATOM   2006  N   TYR   278      96.300  48.046 -25.515  1.00 64.65           N
ATOM   2007  CA  TYR   278      95.697  49.294 -25.159  1.00 64.65           C
ATOM   2008  CB  TYR   278      95.492  50.176 -26.400  1.00 64.65           C
ATOM   2009  CG  TYR   278      94.937  51.491 -25.978  1.00 64.65           C
ATOM   2010  CD1 TYR   278      95.763  52.451 -25.438  1.00 64.65           C
ATOM   2011  CD2 TYR   278      93.602  51.772 -26.138  1.00 64.65           C
ATOM   2012  CE1 TYR   278      95.265  53.671 -25.051  1.00 64.65           C
ATOM   2013  CE2 TYR   278      93.097  52.992 -25.753  1.00 64.65           C
ATOM   2014  CZ  TYR   278      93.928  53.941 -25.208  1.00 64.65           C
ATOM   2015  OH  TYR   278      93.408  55.194 -24.813  1.00 64.65           O
ATOM   2016  C   TYR   278      94.367  48.978 -24.579  1.00 64.65           C
ATOM   2017  O   TYR   278      93.935  49.622 -23.624  1.00 64.65           O
ATOM   2018  N   ALA   279      93.661  48.006 -25.184  1.00 40.79           N
ATOM   2019  CA  ALA   279      92.377  47.638 -24.665  1.00 40.79           C
ATOM   2020  CB  ALA   279      91.632  46.638 -25.566  1.00 40.79           C
ATOM   2021  C   ALA   279      92.510  47.001 -23.309  1.00 40.79           C
ATOM   2022  O   ALA   279      91.806  47.373 -22.372  1.00 40.79           O
ATOM   2023  N   VAL   280      93.443  46.036 -23.163  1.00 39.26           N
ATOM   2024  CA  VAL   280      93.578  45.274 -21.947  1.00 39.26           C
ATOM   2025  CB  VAL   280      94.646  44.223 -22.055  1.00 39.26           C
ATOM   2026  CG1 VAL   280      94.818  43.554 -20.683  1.00 39.26           C
ATOM   2027  CG2 VAL   280      94.270  43.244 -23.181  1.00 39.26           C
ATOM   2028  C   VAL   280      93.986  46.176 -20.835  1.00 39.26           C
ATOM   2029  O   VAL   280      93.435  46.132 -19.734  1.00 39.26           O
ATOM   2030  N   LEU   281      94.967  47.042 -21.120  1.00102.51           N
ATOM   2031  CA  LEU   281      95.491  47.920 -20.125  1.00102.51           C
ATOM   2032  CB  LEU   281      96.543  48.872 -20.736  1.00102.51           C
ATOM   2033  CG  LEU   281      97.210  49.892 -19.784  1.00102.51           C
ATOM   2034  CD1 LEU   281      96.228  50.960 -19.265  1.00102.51           C
ATOM   2035  CD2 LEU   281      98.000  49.173 -18.678  1.00102.51           C
ATOM   2036  C   LEU   281      94.345  48.738 -19.655  1.00102.51           C
ATOM   2037  O   LEU   281      94.140  48.882 -18.454  1.00102.51           O
ATOM   2038  N   ALA   282      93.533  49.237 -20.603  1.00 43.04           N
ATOM   2039  CA  ALA   282      92.464  50.140 -20.295  1.00 43.04           C
ATOM   2040  CB  ALA   282      91.672  50.566 -21.548  1.00 43.04           C
ATOM   2041  C   ALA   282      91.487  49.505 -19.358  1.00 43.04           C
ATOM   2042  O   ALA   282      91.058  50.143 -18.397  1.00 43.04           O
ATOM   2043  N   ILE   283      91.079  48.243 -19.601  1.00142.05           N
ATOM   2044  CA  ILE   283      90.103  47.713 -18.695  1.00142.05           C
ATOM   2045  CB  ILE   283      89.414  46.458 -19.156  1.00142.05           C
ATOM   2046  CG1 ILE   283      88.280  46.125 -18.169  1.00142.05           C
ATOM   2047  CG2 ILE   283      90.450  45.332 -19.302  1.00142.05           C
ATOM   2048  CD1 ILE   283      87.206  47.210 -18.088  1.00142.05           C
ATOM   2049  C   ILE   283      90.671  47.451 -17.338  1.00142.05           C
ATOM   2050  O   ILE   283      90.111  47.890 -16.336  1.00142.05           O
ATOM   2051  N   ARG   284      91.798  46.721 -17.254  1.00155.02           N
ATOM   2052  CA  ARG   284      92.260  46.353 -15.951  1.00155.02           C
ATOM   2053  CB  ARG   284      93.320  45.248 -16.000  1.00155.02           C
ATOM   2054  CG  ARG   284      94.503  45.589 -16.897  1.00155.02           C
ATOM   2055  CD  ARG   284      95.348  44.366 -17.240  1.00155.02           C
ATOM   2056  NE  ARG   284      96.258  44.752 -18.350  1.00155.02           N
ATOM   2057  CZ  ARG   284      97.446  45.362 -18.078  1.00155.02           C
ATOM   2058  NH1 ARG   284      97.786  45.657 -16.789  1.00155.02           N
ATOM   2059  NH2 ARG   284      98.296  45.679 -19.097  1.00155.02           N
ATOM   2060  C   ARG   284      92.768  47.504 -15.143  1.00155.02           C
ATOM   2061  O   ARG   284      92.275  47.738 -14.041  1.00155.02           O
ATOM   2062  N   VAL   285      93.768  48.259 -15.646  1.00151.43           N
ATOM   2063  CA  VAL   285      94.259  49.311 -14.801  1.00151.43           C
ATOM   2064  CB  VAL   285      95.726  49.659 -14.990  1.00151.43           C
ATOM   2065  CG1 VAL   285      96.121  49.720 -16.474  1.00151.43           C
ATOM   2066  CG2 VAL   285      96.015  50.943 -14.195  1.00151.43           C
ATOM   2067  C   VAL   285      93.332  50.506 -14.712  1.00151.43           C
ATOM   2068  O   VAL   285      93.086  50.967 -13.598  1.00151.43           O
ATOM   2069  N   PRO   286      92.787  51.040 -15.787  1.00152.86           N
ATOM   2070  CA  PRO   286      91.871  52.144 -15.657  1.00152.86           C
ATOM   2071  CD  PRO   286      93.571  51.205 -16.996  1.00152.86           C
ATOM   2072  CB  PRO   286      91.829  52.856 -17.007  1.00152.86           C
ATOM   2073  CG  PRO   286      93.206  52.561 -17.601  1.00152.86           C
ATOM   2074  C   PRO   286      90.505  51.806 -15.155  1.00152.86           C
ATOM   2075  O   PRO   286      89.751  52.736 -14.874  1.00152.86           O
ATOM   2076  N   ARG   287      90.143  50.517 -15.056  1.00107.33           N
ATOM   2077  CA  ARG   287      88.842  50.161 -14.578  1.00107.33           C
ATOM   2078  CB  ARG   287      88.593  50.594 -13.122  1.00107.33           C
ATOM   2079  CG  ARG   287      87.255  50.113 -12.562  1.00107.33           C
ATOM   2080  CD  ARG   287      86.987  50.570 -11.126  1.00107.33           C
ATOM   2081  NE  ARG   287      85.646  50.047 -10.743  1.00107.33           N
ATOM   2082  CZ  ARG   287      84.942  50.646  -9.738  1.00107.33           C
ATOM   2083  NH1 ARG   287      85.466  51.721  -9.083  1.00107.33           N
ATOM   2084  NH2 ARG   287      83.712  50.171  -9.389  1.00107.33           N
ATOM   2085  C   ARG   287      87.794  50.769 -15.461  1.00107.33           C
ATOM   2086  O   ARG   287      86.802  51.319 -14.984  1.00107.33           O
ATOM   2087  N   ARG   288      87.987  50.643 -16.789  1.00214.73           N
ATOM   2088  CA  ARG   288      87.014  51.060 -17.760  1.00214.73           C
ATOM   2089  CB  ARG   288      85.628  50.456 -17.451  1.00214.73           C
ATOM   2090  CG  ARG   288      84.562  50.641 -18.532  1.00214.73           C
ATOM   2091  CD  ARG   288      84.791  49.809 -19.790  1.00214.73           C
ATOM   2092  NE  ARG   288      83.602  50.028 -20.657  1.00214.73           N
ATOM   2093  CZ  ARG   288      83.524  51.154 -21.414  1.00214.73           C
ATOM   2094  NH1 ARG   288      84.509  52.097 -21.314  1.00214.73           N
ATOM   2095  NH2 ARG   288      82.475  51.339 -22.269  1.00214.73           N
ATOM   2096  C   ARG   288      86.880  52.555 -17.878  1.00214.73           C
ATOM   2097  O   ARG   288      85.828  53.052 -18.273  1.00214.73           O
ATOM   2098  N   VAL   289      87.935  53.336 -17.574  1.00 52.91           N
ATOM   2099  CA  VAL   289      87.816  54.750 -17.835  1.00 52.91           C
ATOM   2100  CB  VAL   289      88.570  55.602 -16.854  1.00 52.91           C
ATOM   2101  CG1 VAL   289      88.503  57.063 -17.327  1.00 52.91           C
ATOM   2102  CG2 VAL   289      87.992  55.377 -15.446  1.00 52.91           C
ATOM   2103  C   VAL   289      88.460  54.970 -19.174  1.00 52.91           C
ATOM   2104  O   VAL   289      89.683  54.947 -19.283  1.00 52.91           O
ATOM   2105  N   THR   290      87.638  55.178 -20.227  1.00119.05           N
ATOM   2106  CA  THR   290      88.078  55.333 -21.590  1.00119.05           C
ATOM   2107  CB  THR   290      86.915  55.283 -22.545  1.00119.05           C
ATOM   2108  OG1 THR   290      87.369  55.310 -23.890  1.00119.05           O
ATOM   2109  CG2 THR   290      85.983  56.472 -22.263  1.00119.05           C
ATOM   2110  C   THR   290      88.832  56.616 -21.825  1.00119.05           C
ATOM   2111  O   THR   290      89.895  56.617 -22.447  1.00119.05           O
ATOM   2112  N   MET   291      88.318  57.749 -21.309  1.00114.54           N
ATOM   2113  CA  MET   291      88.914  59.034 -21.560  1.00114.54           C
ATOM   2114  CB  MET   291      88.166  60.143 -20.798  1.00114.54           C
ATOM   2115  CG  MET   291      87.830  59.711 -19.364  1.00114.54           C
ATOM   2116  SD  MET   291      86.981  60.943 -18.328  1.00114.54           S
ATOM   2117  CE  MET   291      88.513  61.515 -17.542  1.00114.54           C
ATOM   2118  C   MET   291      90.322  59.030 -21.051  1.00114.54           C
ATOM   2119  O   MET   291      91.247  59.441 -21.752  1.00114.54           O
ATOM   2120  N   SER   292      90.511  58.519 -19.822  1.00 91.39           N
ATOM   2121  CA  SER   292      91.782  58.524 -19.152  1.00 91.39           C
ATOM   2122  CB  SER   292      91.692  58.035 -17.700  1.00 91.39           C
ATOM   2123  OG  SER   292      90.934  58.950 -16.925  1.00 91.39           O
ATOM   2124  C   SER   292      92.776  57.636 -19.837  1.00 91.39           C
ATOM   2125  O   SER   292      93.979  57.859 -19.720  1.00 91.39           O
ATOM   2126  N   THR   293      92.331  56.566 -20.521  1.00123.95           N
ATOM   2127  CA  THR   293      93.292  55.721 -21.179  1.00123.95           C
ATOM   2128  CB  THR   293      92.723  54.458 -21.777  1.00123.95           C
ATOM   2129  OG1 THR   293      91.757  54.762 -22.772  1.00123.95           O
ATOM   2130  CG2 THR   293      92.098  53.595 -20.672  1.00123.95           C
ATOM   2131  C   THR   293      93.881  56.504 -22.297  1.00123.95           C
ATOM   2132  O   THR   293      95.073  56.413 -22.591  1.00123.95           O
ATOM   2133  N   ALA   294      93.028  57.296 -22.963  1.00 47.04           N
ATOM   2134  CA  ALA   294      93.475  58.087 -24.060  1.00 47.04           C
ATOM   2135  CB  ALA   294      92.341  58.895 -24.709  1.00 47.04           C
ATOM   2136  C   ALA   294      94.474  59.058 -23.537  1.00 47.04           C
ATOM   2137  O   ALA   294      95.486  59.301 -24.181  1.00 47.04           O
ATOM   2138  N   VAL   295      94.236  59.646 -22.351  1.00116.36           N
ATOM   2139  CA  VAL   295      95.184  60.621 -21.904  1.00116.36           C
ATOM   2140  CB  VAL   295      94.781  61.379 -20.669  1.00116.36           C
ATOM   2141  CG1 VAL   295      93.445  62.078 -20.954  1.00116.36           C
ATOM   2142  CG2 VAL   295      94.779  60.455 -19.445  1.00116.36           C
ATOM   2143  C   VAL   295      96.506  59.969 -21.656  1.00116.36           C
ATOM   2144  O   VAL   295      97.546  60.505 -22.035  1.00116.36           O
ATOM   2145  N   LEU   296      96.510  58.783 -21.019  1.00148.04           N
ATOM   2146  CA  LEU   296      97.779  58.182 -20.738  1.00148.04           C
ATOM   2147  CB  LEU   296      97.684  56.883 -19.920  1.00148.04           C
ATOM   2148  CG  LEU   296      97.170  57.102 -18.481  1.00148.04           C
ATOM   2149  CD1 LEU   296      97.199  55.793 -17.676  1.00148.04           C
ATOM   2150  CD2 LEU   296      97.926  58.242 -17.777  1.00148.04           C
ATOM   2151  C   LEU   296      98.464  57.873 -22.030  1.00148.04           C
ATOM   2152  O   LEU   296      99.645  58.169 -22.198  1.00148.04           O
ATOM   2153  N   THR   297      97.734  57.284 -22.990  1.00104.51           N
ATOM   2154  CA  THR   297      98.344  56.911 -24.235  1.00104.51           C
ATOM   2155  CB  THR   297      97.426  56.068 -25.084  1.00104.51           C
ATOM   2156  OG1 THR   297      98.132  55.511 -26.184  1.00104.51           O
ATOM   2157  CG2 THR   297      96.249  56.928 -25.576  1.00104.51           C
ATOM   2158  C   THR   297      98.767  58.134 -25.000  1.00104.51           C
ATOM   2159  O   THR   297      99.883  58.201 -25.512  1.00104.51           O
ATOM   2160  N   LEU   298      97.897  59.159 -25.051  1.00 66.90           N
ATOM   2161  CA  LEU   298      98.132  60.362 -25.796  1.00 66.90           C
ATOM   2162  CB  LEU   298      96.996  61.399 -25.701  1.00 66.90           C
ATOM   2163  CG  LEU   298      95.736  61.055 -26.510  1.00 66.90           C
ATOM   2164  CD1 LEU   298      94.665  62.149 -26.369  1.00 66.90           C
ATOM   2165  CD2 LEU   298      96.082  60.791 -27.983  1.00 66.90           C
ATOM   2166  C   LEU   298      99.348  61.027 -25.247  1.00 66.90           C
ATOM   2167  O   LEU   298     100.154  61.575 -25.997  1.00 66.90           O
ATOM   2168  N   GLY   299      99.494  61.011 -23.910  1.00 28.93           N
ATOM   2169  CA  GLY   299     100.621  61.639 -23.289  1.00 28.93           C
ATOM   2170  C   GLY   299     101.877  60.951 -23.735  1.00 28.93           C
ATOM   2171  O   GLY   299     102.859  61.610 -24.071  1.00 28.93           O
ATOM   2172  N   LEU   300     101.876  59.602 -23.754  1.00 89.29           N
ATOM   2173  CA  LEU   300     103.035  58.861 -24.178  1.00 89.29           C
ATOM   2174  CB  LEU   300     102.910  57.328 -24.047  1.00 89.29           C
ATOM   2175  CG  LEU   300     103.160  56.773 -22.631  1.00 89.29           C
ATOM   2176  CD1 LEU   300     104.634  56.949 -22.232  1.00 89.29           C
ATOM   2177  CD2 LEU   300     102.193  57.367 -21.597  1.00 89.29           C
ATOM   2178  C   LEU   300     103.285  59.153 -25.619  1.00 89.29           C
ATOM   2179  O   LEU   300     104.431  59.261 -26.051  1.00 89.29           O
ATOM   2180  N   ALA   301     102.199  59.316 -26.390  1.00 63.71           N
ATOM   2181  CA  ALA   301     102.251  59.537 -27.802  1.00 63.71           C
ATOM   2182  CB  ALA   301     100.861  59.748 -28.427  1.00 63.71           C
ATOM   2183  C   ALA   301     103.041  60.779 -28.043  1.00 63.71           C
ATOM   2184  O   ALA   301     103.647  60.907 -29.107  1.00 63.71           O
ATOM   2185  N   SER   302     102.996  61.741 -27.090  1.00139.06           N
ATOM   2186  CA  SER   302     103.765  62.951 -27.208  1.00139.06           C
ATOM   2187  CB  SER   302     103.343  64.021 -26.190  1.00139.06           C
ATOM   2188  OG  SER   302     104.136  65.187 -26.351  1.00139.06           O
ATOM   2189  C   SER   302     105.195  62.591 -26.913  1.00139.06           C
ATOM   2190  O   SER   302     105.814  63.048 -25.954  1.00139.06           O
ATOM   2191  N   MET   303     105.722  61.773 -27.831  1.00187.60           N
ATOM   2192  CA  MET   303     106.980  61.125 -28.049  1.00187.60           C
ATOM   2193  CB  MET   303     106.857  59.928 -29.006  1.00187.60           C
ATOM   2194  CG  MET   303     105.930  58.860 -28.411  1.00187.60           C
ATOM   2195  SD  MET   303     105.720  57.344 -29.385  1.00187.60           S
ATOM   2196  CE  MET   303     104.264  56.765 -28.464  1.00187.60           C
ATOM   2197  C   MET   303     107.972  62.118 -28.570  1.00187.60           C
ATOM   2198  O   MET   303     109.135  61.785 -28.793  1.00187.60           O
ATOM   2199  N   VAL   304     107.511  63.368 -28.764  1.00147.95           N
ATOM   2200  CA  VAL   304     108.111  64.482 -29.446  1.00147.95           C
ATOM   2201  CB  VAL   304     107.477  65.776 -29.031  1.00147.95           C
ATOM   2202  CG1 VAL   304     105.983  65.735 -29.396  1.00147.95           C
ATOM   2203  CG2 VAL   304     107.750  65.988 -27.533  1.00147.95           C
ATOM   2204  C   VAL   304     109.574  64.609 -29.151  1.00147.95           C
ATOM   2205  O   VAL   304     110.289  65.195 -29.962  1.00147.95           O
ATOM   2206  N   ILE   305     110.065  64.098 -28.005  1.00151.64           N
ATOM   2207  CA  ILE   305     111.470  64.169 -27.701  1.00151.64           C
ATOM   2208  CB  ILE   305     111.860  63.426 -26.445  1.00151.64           C
ATOM   2209  CG1 ILE   305     111.562  61.910 -26.515  1.00151.64           C
ATOM   2210  CG2 ILE   305     111.147  64.125 -25.277  1.00151.64           C
ATOM   2211  CD1 ILE   305     112.520  61.077 -27.370  1.00151.64           C
ATOM   2212  C   ILE   305     112.201  63.588 -28.871  1.00151.64           C
ATOM   2213  O   ILE   305     113.306  64.018 -29.199  1.00151.64           O
ATOM   2214  N   ALA   306     111.581  62.606 -29.550  1.00 71.81           N
ATOM   2215  CA  ALA   306     112.206  62.002 -30.687  1.00 71.81           C
ATOM   2216  CB  ALA   306     111.319  60.950 -31.373  1.00 71.81           C
ATOM   2217  C   ALA   306     112.506  63.072 -31.694  1.00 71.81           C
ATOM   2218  O   ALA   306     113.570  63.051 -32.307  1.00 71.81           O
ATOM   2219  N   PHE   307     111.609  64.055 -31.913  1.00214.64           N
ATOM   2220  CA  PHE   307     112.005  65.001 -32.916  1.00214.64           C
ATOM   2221  CB  PHE   307     110.838  65.735 -33.601  1.00214.64           C
ATOM   2222  CG  PHE   307     111.423  66.639 -34.641  1.00214.64           C
ATOM   2223  CD1 PHE   307     112.004  66.122 -35.779  1.00214.64           C
ATOM   2224  CD2 PHE   307     111.373  68.007 -34.493  1.00214.64           C
ATOM   2225  CE1 PHE   307     112.540  66.950 -36.739  1.00214.64           C
ATOM   2226  CE2 PHE   307     111.906  68.843 -35.448  1.00214.64           C
ATOM   2227  CZ  PHE   307     112.493  68.314 -36.572  1.00214.64           C
ATOM   2228  C   PHE   307     112.903  66.018 -32.284  1.00214.64           C
ATOM   2229  O   PHE   307     112.559  67.191 -32.160  1.00214.64           O
ATOM   2230  N   LEU   308     114.104  65.579 -31.863  1.00159.74           N
ATOM   2231  CA  LEU   308     115.100  66.478 -31.364  1.00159.74           C
ATOM   2232  CB  LEU   308     115.042  66.799 -29.848  1.00159.74           C
ATOM   2233  CG  LEU   308     113.814  67.621 -29.406  1.00159.74           C
ATOM   2234  CD1 LEU   308     112.521  66.790 -29.449  1.00159.74           C
ATOM   2235  CD2 LEU   308     114.050  68.288 -28.043  1.00159.74           C
ATOM   2236  C   LEU   308     116.417  65.852 -31.714  1.00159.74           C
ATOM   2237  O   LEU   308     117.036  66.222 -32.709  1.00159.74           O
ATOM   2238  N   PRO   309     116.859  64.889 -30.948  1.00105.34           N
ATOM   2239  CA  PRO   309     118.139  64.276 -31.184  1.00105.34           C
ATOM   2240  CD  PRO   309     115.956  63.964 -30.272  1.00105.34           C
ATOM   2241  CB  PRO   309     118.232  63.168 -30.139  1.00105.34           C
ATOM   2242  CG  PRO   309     116.777  62.692 -30.014  1.00105.34           C
ATOM   2243  C   PRO   309     118.132  63.696 -32.564  1.00105.34           C
ATOM   2244  O   PRO   309     117.048  63.580 -33.134  1.00105.34           O
ATOM   2245  N   PRO   310     119.279  63.373 -33.115  1.00 80.45           N
ATOM   2246  CA  PRO   310     119.353  62.804 -34.435  1.00 80.45           C
ATOM   2247  CD  PRO   310     120.444  63.025 -32.316  1.00 80.45           C
ATOM   2248  CB  PRO   310     120.802  62.364 -34.618  1.00 80.45           C
ATOM   2249  CG  PRO   310     121.247  62.039 -33.181  1.00 80.45           C
ATOM   2250  C   PRO   310     118.415  61.640 -34.490  1.00 80.45           C
ATOM   2251  O   PRO   310     118.378  60.851 -33.547  1.00 80.45           O
ATOM   2252  N   LEU   311     117.648  61.540 -35.590  1.00112.41           N
ATOM   2253  CA  LEU   311     116.597  60.583 -35.789  1.00112.41           C
ATOM   2254  CB  LEU   311     115.758  60.889 -37.041  1.00112.41           C
ATOM   2255  CG  LEU   311     114.994  62.223 -37.006  1.00112.41           C
ATOM   2256  CD1 LEU   311     113.978  62.262 -35.853  1.00112.41           C
ATOM   2257  CD2 LEU   311     115.955  63.420 -37.013  1.00112.41           C
ATOM   2258  C   LEU   311     117.057  59.159 -35.932  1.00112.41           C
ATOM   2259  O   LEU   311     116.414  58.267 -35.382  1.00112.41           O
ATOM   2260  N   PRO   312     118.127  58.873 -36.619  1.00 83.31           N
ATOM   2261  CA  PRO   312     118.428  57.494 -36.900  1.00 83.31           C
ATOM   2262  CD  PRO   312     118.642  59.757 -37.654  1.00 83.31           C
ATOM   2263  CB  PRO   312     119.584  57.519 -37.896  1.00 83.31           C
ATOM   2264  CG  PRO   312     119.363  58.839 -38.659  1.00 83.31           C
ATOM   2265  C   PRO   312     118.634  56.571 -35.746  1.00 83.31           C
ATOM   2266  O   PRO   312     118.290  55.397 -35.876  1.00 83.31           O
ATOM   2267  N   VAL   313     119.188  57.050 -34.622  1.00 59.00           N
ATOM   2268  CA  VAL   313     119.460  56.154 -33.537  1.00 59.00           C
ATOM   2269  CB  VAL   313     120.120  56.851 -32.387  1.00 59.00           C
ATOM   2270  CG1 VAL   313     120.341  55.832 -31.259  1.00 59.00           C
ATOM   2271  CG2 VAL   313     121.408  57.525 -32.888  1.00 59.00           C
ATOM   2272  C   VAL   313     118.185  55.570 -33.020  1.00 59.00           C
ATOM   2273  O   VAL   313     118.051  54.352 -32.913  1.00 59.00           O
ATOM   2274  N   ILE   314     117.199  56.433 -32.706  1.00180.08           N
ATOM   2275  CA  ILE   314     115.990  55.956 -32.105  1.00180.08           C
ATOM   2276  CB  ILE   314     115.540  56.892 -31.015  1.00180.08           C
ATOM   2277  CG1 ILE   314     114.397  56.309 -30.173  1.00180.08           C
ATOM   2278  CG2 ILE   314     115.204  58.244 -31.665  1.00180.08           C
ATOM   2279  CD1 ILE   314     114.068  57.166 -28.951  1.00180.08           C
ATOM   2280  C   ILE   314     114.911  55.946 -33.139  1.00180.08           C
ATOM   2281  O   ILE   314     113.738  56.154 -32.830  1.00180.08           O
ATOM   2282  N   MET   315     115.266  55.682 -34.405  1.00153.64           N
ATOM   2283  CA  MET   315     114.238  55.656 -35.398  1.00153.64           C
ATOM   2284  CB  MET   315     114.778  55.450 -36.822  1.00153.64           C
ATOM   2285  CG  MET   315     115.577  56.618 -37.391  1.00153.64           C
ATOM   2286  SD  MET   315     114.599  58.117 -37.684  1.00153.64           S
ATOM   2287  CE  MET   315     115.686  58.706 -39.016  1.00153.64           C
ATOM   2288  C   MET   315     113.338  54.485 -35.164  1.00153.64           C
ATOM   2289  O   MET   315     112.120  54.626 -35.097  1.00153.64           O
ATOM   2290  N   VAL   316     113.937  53.294 -34.977  1.00 47.16           N
ATOM   2291  CA  VAL   316     113.172  52.084 -34.879  1.00 47.16           C
ATOM   2292  CB  VAL   316     114.021  50.847 -34.775  1.00 47.16           C
ATOM   2293  CG1 VAL   316     113.098  49.634 -34.562  1.00 47.16           C
ATOM   2294  CG2 VAL   316     114.884  50.745 -36.045  1.00 47.16           C
ATOM   2295  C   VAL   316     112.300  52.159 -33.672  1.00 47.16           C
ATOM   2296  O   VAL   316     111.149  51.730 -33.686  1.00 47.16           O
ATOM   2297  N   LEU   317     112.846  52.751 -32.602  1.00 69.33           N
ATOM   2298  CA  LEU   317     112.209  52.893 -31.329  1.00 69.33           C
ATOM   2299  CB  LEU   317     113.185  53.505 -30.302  1.00 69.33           C
ATOM   2300  CG  LEU   317     112.680  53.623 -28.852  1.00 69.33           C
ATOM   2301  CD1 LEU   317     113.822  54.070 -27.924  1.00 69.33           C
ATOM   2302  CD2 LEU   317     111.477  54.564 -28.728  1.00 69.33           C
ATOM   2303  C   LEU   317     110.998  53.756 -31.527  1.00 69.33           C
ATOM   2304  O   LEU   317     109.997  53.632 -30.822  1.00 69.33           O
ATOM   2305  N   CYS   318     111.037  54.612 -32.562  1.00128.28           N
ATOM   2306  CA  CYS   318     109.994  55.561 -32.841  1.00128.28           C
ATOM   2307  CB  CYS   318     110.161  56.339 -34.159  1.00128.28           C
ATOM   2308  SG  CYS   318     109.429  55.458 -35.577  1.00128.28           S
ATOM   2309  C   CYS   318     108.696  54.814 -33.021  1.00128.28           C
ATOM   2310  O   CYS   318     107.641  55.420 -32.846  1.00128.28           O
ATOM   2311  N   ALA   319     108.743  53.494 -33.342  1.00 85.39           N
ATOM   2312  CA  ALA   319     107.634  52.610 -33.626  1.00 85.39           C
ATOM   2313  CB  ALA   319     108.064  51.135 -33.740  1.00 85.39           C
ATOM   2314  C   ALA   319     106.666  52.717 -32.491  1.00 85.39           C
ATOM   2315  O   ALA   319     105.483  52.404 -32.627  1.00 85.39           O
ATOM   2316  N   VAL   320     107.167  53.143 -31.325  1.00 62.74           N
ATOM   2317  CA  VAL   320     106.358  53.328 -30.157  1.00 62.74           C
ATOM   2318  CB  VAL   320     107.100  54.053 -29.068  1.00 62.74           C
ATOM   2319  CG1 VAL   320     106.128  54.357 -27.913  1.00 62.74           C
ATOM   2320  CG2 VAL   320     108.322  53.222 -28.658  1.00 62.74           C
ATOM   2321  C   VAL   320     105.202  54.211 -30.541  1.00 62.74           C
ATOM   2322  O   VAL   320     104.086  54.028 -30.056  1.00 62.74           O
ATOM   2323  N   VAL   321     105.434  55.156 -31.470  1.00128.91           N
ATOM   2324  CA  VAL   321     104.456  56.120 -31.895  1.00128.91           C
ATOM   2325  CB  VAL   321     104.906  57.005 -33.023  1.00128.91           C
ATOM   2326  CG1 VAL   321     106.122  57.830 -32.564  1.00128.91           C
ATOM   2327  CG2 VAL   321     105.149  56.135 -34.267  1.00128.91           C
ATOM   2328  C   VAL   321     103.246  55.388 -32.372  1.00128.91           C
ATOM   2329  O   VAL   321     102.140  55.919 -32.355  1.00128.91           O
ATOM   2330  N   GLY   322     103.420  54.123 -32.769  1.00 94.34           N
ATOM   2331  CA  GLY   322     102.368  53.328 -33.324  1.00 94.34           C
ATOM   2332  C   GLY   322     101.171  53.314 -32.382  1.00 94.34           C
ATOM   2333  O   GLY   322     100.082  52.948 -32.819  1.00 94.34           O
ATOM   2334  N   LEU   323     101.348  53.673 -31.079  1.00113.40           N
ATOM   2335  CA  LEU   323     100.382  53.717 -29.994  1.00113.40           C
ATOM   2336  CB  LEU   323     100.961  54.301 -28.690  1.00113.40           C
ATOM   2337  CG  LEU   323     102.160  53.516 -28.125  1.00113.40           C
ATOM   2338  CD1 LEU   323     102.576  54.026 -26.733  1.00113.40           C
ATOM   2339  CD2 LEU   323     101.901  52.005 -28.151  1.00113.40           C
ATOM   2340  C   LEU   323      99.248  54.627 -30.382  1.00113.40           C
ATOM   2341  O   LEU   323      98.198  54.631 -29.741  1.00113.40           O
ATOM   2342  N   VAL   324      99.440  55.438 -31.436  1.00 78.71           N
ATOM   2343  CA  VAL   324      98.499  56.443 -31.853  1.00 78.71           C
ATOM   2344  CB  VAL   324      98.864  57.071 -33.165  1.00 78.71           C
ATOM   2345  CG1 VAL   324      97.706  57.980 -33.616  1.00 78.71           C
ATOM   2346  CG2 VAL   324     100.193  57.822 -32.992  1.00 78.71           C
ATOM   2347  C   VAL   324      97.123  55.870 -32.012  1.00 78.71           C
ATOM   2348  O   VAL   324      96.131  56.581 -31.855  1.00 78.71           O
ATOM   2349  N   TYR   325      97.031  54.577 -32.348  1.00 88.16           N
ATOM   2350  CA  TYR   325      95.793  53.889 -32.566  1.00 88.16           C
ATOM   2351  CB  TYR   325      96.054  52.418 -32.952  1.00 88.16           C
ATOM   2352  CG  TYR   325      94.782  51.821 -33.429  1.00 88.16           C
ATOM   2353  CD1 TYR   325      94.401  51.990 -34.741  1.00 88.16           C
ATOM   2354  CD2 TYR   325      93.982  51.090 -32.582  1.00 88.16           C
ATOM   2355  CE1 TYR   325      93.229  51.447 -35.211  1.00 88.16           C
ATOM   2356  CE2 TYR   325      92.808  50.546 -33.049  1.00 88.16           C
ATOM   2357  CZ  TYR   325      92.431  50.726 -34.358  1.00 88.16           C
ATOM   2358  OH  TYR   325      91.226  50.161 -34.819  1.00 88.16           O
ATOM   2359  C   TYR   325      95.009  53.925 -31.288  1.00 88.16           C
ATOM   2360  O   TYR   325      93.779  53.993 -31.299  1.00 88.16           O
ATOM   2361  N   GLY   326      95.717  53.911 -30.147  1.00 78.36           N
ATOM   2362  CA  GLY   326      95.099  53.769 -28.867  1.00 78.36           C
ATOM   2363  C   GLY   326      94.013  54.767 -28.684  1.00 78.36           C
ATOM   2364  O   GLY   326      93.001  54.319 -28.174  1.00 78.36           O
ATOM   2365  N   PRO   327      94.137  56.044 -28.991  1.00117.39           N
ATOM   2366  CA  PRO   327      93.066  57.024 -28.878  1.00117.39           C
ATOM   2367  CD  PRO   327      95.448  56.671 -28.966  1.00117.39           C
ATOM   2368  CB  PRO   327      93.755  58.388 -28.779  1.00117.39           C
ATOM   2369  CG  PRO   327      95.180  58.143 -29.310  1.00117.39           C
ATOM   2370  C   PRO   327      92.026  56.987 -29.968  1.00117.39           C
ATOM   2371  O   PRO   327      90.932  57.519 -29.756  1.00117.39           O
ATOM   2372  N   ILE   328      92.294  56.352 -31.119  1.00157.56           N
ATOM   2373  CA  ILE   328      91.269  56.317 -32.118  1.00157.56           C
ATOM   2374  CB  ILE   328      91.761  55.824 -33.470  1.00157.56           C
ATOM   2375  CG1 ILE   328      92.142  54.333 -33.470  1.00157.56           C
ATOM   2376  CG2 ILE   328      92.936  56.725 -33.886  1.00157.56           C
ATOM   2377  CD1 ILE   328      90.953  53.381 -33.593  1.00157.56           C
ATOM   2378  C   ILE   328      90.143  55.472 -31.594  1.00157.56           C
ATOM   2379  O   ILE   328      88.971  55.822 -31.709  1.00157.56           O
ATOM   2380  N   GLN   329      90.503  54.325 -30.990  1.00130.96           N
ATOM   2381  CA  GLN   329      89.592  53.354 -30.467  1.00130.96           C
ATOM   2382  CB  GLN   329      90.361  52.073 -30.103  1.00130.96           C
ATOM   2383  CG  GLN   329      89.585  51.077 -29.249  1.00130.96           C
ATOM   2384  CD  GLN   329      89.923  51.375 -27.795  1.00130.96           C
ATOM   2385  OE1 GLN   329      89.263  50.883 -26.882  1.00130.96           O
ATOM   2386  NE2 GLN   329      90.993  52.187 -27.568  1.00130.96           N
ATOM   2387  C   GLN   329      88.796  53.800 -29.232  1.00130.96           C
ATOM   2388  O   GLN   329      87.570  53.698 -29.262  1.00130.96           O
ATOM   2389  N   PRO   330      89.387  54.280 -28.145  1.00135.94           N
ATOM   2390  CA  PRO   330      88.678  54.622 -26.953  1.00135.94           C
ATOM   2391  CD  PRO   330      90.443  55.209 -28.245  1.00135.94           C
ATOM   2392  CB  PRO   330      89.716  55.087 -25.946  1.00135.94           C
ATOM   2393  CG  PRO   330      90.716  55.804 -26.847  1.00135.94           C
ATOM   2394  C   PRO   330      87.707  55.728 -27.186  1.00135.94           C
ATOM   2395  O   PRO   330      86.692  55.726 -26.504  1.00135.94           O
ATOM   2396  N   ILE   331      87.984  56.696 -28.089  1.00118.50           N
ATOM   2397  CA  ILE   331      87.060  57.777 -28.247  1.00118.50           C
ATOM   2398  CB  ILE   331      87.529  58.825 -29.218  1.00118.50           C
ATOM   2399  CG1 ILE   331      88.932  59.346 -28.852  1.00118.50           C
ATOM   2400  CG2 ILE   331      86.475  59.945 -29.241  1.00118.50           C
ATOM   2401  CD1 ILE   331      89.019  60.032 -27.491  1.00118.50           C
ATOM   2402  C   ILE   331      85.790  57.197 -28.783  1.00118.50           C
ATOM   2403  O   ILE   331      84.716  57.464 -28.243  1.00118.50           O
ATOM   2404  N   TYR   332      85.894  56.328 -29.817  1.00180.15           N
ATOM   2405  CA  TYR   332      84.701  55.811 -30.417  1.00180.15           C
ATOM   2406  CB  TYR   332      84.887  54.931 -31.680  1.00180.15           C
ATOM   2407  CG  TYR   332      85.480  53.588 -31.411  1.00180.15           C
ATOM   2408  CD1 TYR   332      84.733  52.628 -30.767  1.00180.15           C
ATOM   2409  CD2 TYR   332      86.743  53.263 -31.844  1.00180.15           C
ATOM   2410  CE1 TYR   332      85.232  51.374 -30.511  1.00180.15           C
ATOM   2411  CE2 TYR   332      87.245  52.007 -31.592  1.00180.15           C
ATOM   2412  CZ  TYR   332      86.502  51.065 -30.924  1.00180.15           C
ATOM   2413  OH  TYR   332      87.038  49.784 -30.674  1.00180.15           O
ATOM   2414  C   TYR   332      83.957  55.079 -29.339  1.00180.15           C
ATOM   2415  O   TYR   332      82.739  55.212 -29.219  1.00180.15           O
ATOM   2416  N   ASN   333      84.685  54.322 -28.493  1.00 55.99           N
ATOM   2417  CA  ASN   333      84.053  53.617 -27.407  1.00 55.99           C
ATOM   2418  CB  ASN   333      84.979  52.678 -26.611  1.00 55.99           C
ATOM   2419  CG  ASN   333      84.969  51.337 -27.335  1.00 55.99           C
ATOM   2420  OD1 ASN   333      83.951  50.933 -27.896  1.00 55.99           O
ATOM   2421  ND2 ASN   333      86.121  50.617 -27.316  1.00 55.99           N
ATOM   2422  C   ASN   333      83.443  54.588 -26.452  1.00 55.99           C
ATOM   2423  O   ASN   333      82.363  54.346 -25.916  1.00 55.99           O
ATOM   2424  N   TYR   334      84.120  55.720 -26.235  1.00115.49           N
ATOM   2425  CA  TYR   334      83.708  56.712 -25.292  1.00115.49           C
ATOM   2426  CB  TYR   334      84.675  57.903 -25.266  1.00115.49           C
ATOM   2427  CG  TYR   334      84.054  58.970 -24.440  1.00115.49           C
ATOM   2428  CD1 TYR   334      84.166  58.974 -23.071  1.00115.49           C
ATOM   2429  CD2 TYR   334      83.349  59.978 -25.052  1.00115.49           C
ATOM   2430  CE1 TYR   334      83.577  59.975 -22.327  1.00115.49           C
ATOM   2431  CE2 TYR   334      82.762  60.977 -24.313  1.00115.49           C
ATOM   2432  CZ  TYR   334      82.873  60.980 -22.944  1.00115.49           C
ATOM   2433  OH  TYR   334      82.270  62.006 -22.184  1.00115.49           O
ATOM   2434  C   TYR   334      82.376  57.211 -25.725  1.00115.49           C
ATOM   2435  O   TYR   334      81.466  57.402 -24.918  1.00115.49           O
ATOM   2436  N   VAL   335      82.238  57.376 -27.045  1.00 67.67           N
ATOM   2437  CA  VAL   335      81.082  57.925 -27.683  1.00 67.67           C
ATOM   2438  CB  VAL   335      81.203  57.810 -29.166  1.00 67.67           C
ATOM   2439  CG1 VAL   335      79.844  58.114 -29.775  1.00 67.67           C
ATOM   2440  CG2 VAL   335      82.319  58.744 -29.655  1.00 67.67           C
ATOM   2441  C   VAL   335      79.858  57.151 -27.313  1.00 67.67           C
ATOM   2442  O   VAL   335      78.802  57.759 -27.138  1.00 67.67           O
ATOM   2443  N   ILE   336      79.952  55.808 -27.186  1.00 99.28           N
ATOM   2444  CA  ILE   336      78.777  55.046 -26.865  1.00 99.28           C
ATOM   2445  CB  ILE   336      79.039  53.599 -26.552  1.00 99.28           C
ATOM   2446  CG1 ILE   336      79.535  52.804 -27.766  1.00 99.28           C
ATOM   2447  CG2 ILE   336      77.740  53.050 -25.931  1.00 99.28           C
ATOM   2448  CD1 ILE   336      80.945  53.154 -28.217  1.00 99.28           C
ATOM   2449  C   ILE   336      78.240  55.590 -25.582  1.00 99.28           C
ATOM   2450  O   ILE   336      77.047  55.868 -25.471  1.00 99.28           O
ATOM   2451  N   GLN   337      79.121  55.775 -24.580  1.00175.86           N
ATOM   2452  CA  GLN   337      78.649  56.315 -23.340  1.00175.86           C
ATOM   2453  CB  GLN   337      79.385  55.744 -22.117  1.00175.86           C
ATOM   2454  CG  GLN   337      79.288  54.223 -22.026  1.00175.86           C
ATOM   2455  CD  GLN   337      79.970  53.764 -20.747  1.00175.86           C
ATOM   2456  OE1 GLN   337      80.467  54.577 -19.970  1.00175.86           O
ATOM   2457  NE2 GLN   337      79.993  52.422 -20.528  1.00175.86           N
ATOM   2458  C   GLN   337      78.983  57.765 -23.387  1.00175.86           C
ATOM   2459  O   GLN   337      79.914  58.217 -22.728  1.00175.86           O
ATOM   2460  N   THR   338      78.213  58.537 -24.168  1.00288.22           N
ATOM   2461  CA  THR   338      78.409  59.952 -24.252  1.00288.22           C
ATOM   2462  CB  THR   338      78.746  60.443 -25.628  1.00288.22           C
ATOM   2463  OG1 THR   338      79.094  61.821 -25.586  1.00288.22           O
ATOM   2464  CG2 THR   338      77.528  60.229 -26.537  1.00288.22           C
ATOM   2465  C   THR   338      77.085  60.492 -23.872  1.00288.22           C
ATOM   2466  O   THR   338      76.298  59.759 -23.280  1.00288.22           O
ATOM   2467  N   ARG   339      76.761  61.763 -24.158  1.00211.29           N
ATOM   2468  CA  ARG   339      75.423  62.133 -23.785  1.00211.29           C
ATOM   2469  CB  ARG   339      75.203  63.653 -23.728  1.00211.29           C
ATOM   2470  CG  ARG   339      75.753  64.334 -22.473  1.00211.29           C
ATOM   2471  CD  ARG   339      77.245  64.090 -22.238  1.00211.29           C
ATOM   2472  NE  ARG   339      77.388  62.813 -21.476  1.00211.29           N
ATOM   2473  CZ  ARG   339      78.623  62.252 -21.316  1.00211.29           C
ATOM   2474  NH1 ARG   339      79.704  62.818 -21.915  1.00211.29           N
ATOM   2475  NH2 ARG   339      78.763  61.124 -20.556  1.00211.29           N
ATOM   2476  C   ARG   339      74.526  61.637 -24.873  1.00211.29           C
ATOM   2477  O   ARG   339      73.727  62.396 -25.421  1.00211.29           O
ATOM   2478  N   ALA   340      74.626  60.330 -25.194  1.00 61.29           N
ATOM   2479  CA  ALA   340      73.856  59.718 -26.226  1.00 61.29           C
ATOM   2480  CB  ALA   340      74.716  59.014 -27.290  1.00 61.29           C
ATOM   2481  C   ALA   340      73.026  58.662 -25.577  1.00 61.29           C
ATOM   2482  O   ALA   340      73.436  58.055 -24.588  1.00 61.29           O
ATOM   2483  N   ALA   341      71.830  58.428 -26.146  1.00 44.50           N
ATOM   2484  CA  ALA   341      70.891  57.455 -25.667  1.00 44.50           C
ATOM   2485  CB  ALA   341      69.481  57.592 -26.279  1.00 44.50           C
ATOM   2486  C   ALA   341      71.414  56.094 -25.991  1.00 44.50           C
ATOM   2487  O   ALA   341      72.495  55.945 -26.560  1.00 44.50           O
ATOM   2488  N   GLN   342      70.649  55.056 -25.603  1.00 60.89           N
ATOM   2489  CA  GLN   342      71.105  53.704 -25.746  1.00 60.89           C
ATOM   2490  CB  GLN   342      70.014  52.665 -25.443  1.00 60.89           C
ATOM   2491  CG  GLN   342      69.399  52.723 -24.047  1.00 60.89           C
ATOM   2492  CD  GLN   342      68.425  51.556 -23.963  1.00 60.89           C
ATOM   2493  OE1 GLN   342      68.006  51.154 -22.878  1.00 60.89           O
ATOM   2494  NE2 GLN   342      68.065  50.985 -25.144  1.00 60.89           N
ATOM   2495  C   GLN   342      71.447  53.446 -27.183  1.00 60.89           C
ATOM   2496  O   GLN   342      72.551  53.005 -27.492  1.00 60.89           O
ATOM   2497  N   HIS   343      70.500  53.737 -28.094  1.00 91.38           N
ATOM   2498  CA  HIS   343      70.628  53.504 -29.505  1.00 91.38           C
ATOM   2499  ND1 HIS   343      68.079  51.358 -30.336  1.00 91.38           N
ATOM   2500  CG  HIS   343      68.324  52.569 -29.723  1.00 91.38           C
ATOM   2501  CB  HIS   343      69.280  53.605 -30.233  1.00 91.38           C
ATOM   2502  NE2 HIS   343      66.818  51.405 -28.501  1.00 91.38           N
ATOM   2503  CD2 HIS   343      67.546  52.579 -28.603  1.00 91.38           C
ATOM   2504  CE1 HIS   343      67.172  50.704 -29.566  1.00 91.38           C
ATOM   2505  C   HIS   343      71.589  54.465 -30.126  1.00 91.38           C
ATOM   2506  O   HIS   343      72.279  54.135 -31.091  1.00 91.38           O
ATOM   2507  N   LEU   344      71.686  55.668 -29.545  1.00 85.42           N
ATOM   2508  CA  LEU   344      72.454  56.743 -30.090  1.00 85.42           C
ATOM   2509  CB  LEU   344      72.443  57.998 -29.206  1.00 85.42           C
ATOM   2510  CG  LEU   344      71.001  58.476 -29.047  1.00 85.42           C
ATOM   2511  CD1 LEU   344      70.908  59.907 -28.484  1.00 85.42           C
ATOM   2512  CD2 LEU   344      70.252  58.232 -30.362  1.00 85.42           C
ATOM   2513  C   LEU   344      73.853  56.289 -30.257  1.00 85.42           C
ATOM   2514  O   LEU   344      74.551  56.773 -31.138  1.00 85.42           O
ATOM   2515  N   ARG   345      74.278  55.317 -29.441  1.00115.68           N
ATOM   2516  CA  ARG   345      75.632  54.853 -29.444  1.00115.68           C
ATOM   2517  CB  ARG   345      75.735  53.520 -28.684  1.00115.68           C
ATOM   2518  CG  ARG   345      76.931  52.666 -29.115  1.00115.68           C
ATOM   2519  CD  ARG   345      76.833  51.186 -28.720  1.00115.68           C
ATOM   2520  NE  ARG   345      78.109  50.516 -29.100  1.00115.68           N
ATOM   2521  CZ  ARG   345      78.305  50.097 -30.393  1.00115.68           C
ATOM   2522  NH1 ARG   345      77.370  50.373 -31.339  1.00115.68           N
ATOM   2523  NH2 ARG   345      79.443  49.428 -30.740  1.00115.68           N
ATOM   2524  C   ARG   345      76.097  54.542 -30.846  1.00115.68           C
ATOM   2525  O   ARG   345      77.168  54.982 -31.261  1.00115.68           O
ATOM   2526  N   GLY   346      75.304  53.792 -31.629  1.00 54.84           N
ATOM   2527  CA  GLY   346      75.756  53.410 -32.934  1.00 54.84           C
ATOM   2528  C   GLY   346      75.950  54.595 -33.826  1.00 54.84           C
ATOM   2529  O   GLY   346      76.933  54.697 -34.544  1.00 54.84           O
ATOM   2530  N   ARG   347      75.012  55.528 -33.904  1.00192.64           N
ATOM   2531  CA  ARG   347      75.304  56.600 -34.814  1.00192.64           C
ATOM   2532  CB  ARG   347      74.070  57.404 -35.242  1.00192.64           C
ATOM   2533  CG  ARG   347      73.274  56.660 -36.317  1.00192.64           C
ATOM   2534  CD  ARG   347      73.790  56.959 -37.729  1.00192.64           C
ATOM   2535  NE  ARG   347      75.283  56.883 -37.692  1.00192.64           N
ATOM   2536  CZ  ARG   347      75.927  55.731 -38.048  1.00192.64           C
ATOM   2537  NH1 ARG   347      75.222  54.658 -38.515  1.00192.64           N
ATOM   2538  NH2 ARG   347      77.284  55.652 -37.930  1.00192.64           N
ATOM   2539  C   ARG   347      76.283  57.547 -34.228  1.00192.64           C
ATOM   2540  O   ARG   347      77.078  58.147 -34.946  1.00192.64           O
ATOM   2541  N   VAL   348      76.213  57.728 -32.898  1.00 82.88           N
ATOM   2542  CA  VAL   348      77.006  58.694 -32.211  1.00 82.88           C
ATOM   2543  CB  VAL   348      76.554  58.854 -30.779  1.00 82.88           C
ATOM   2544  CG1 VAL   348      77.478  59.807 -30.015  1.00 82.88           C
ATOM   2545  CG2 VAL   348      75.126  59.430 -30.829  1.00 82.88           C
ATOM   2546  C   VAL   348      78.414  58.317 -32.336  1.00 82.88           C
ATOM   2547  O   VAL   348      79.301  59.148 -32.518  1.00 82.88           O
ATOM   2548  N   VAL   349      78.654  57.024 -32.225  1.00423.07           N
ATOM   2549  CA  VAL   349      80.019  56.592 -32.436  1.00423.07           C
ATOM   2550  CB  VAL   349      80.290  55.294 -32.275  1.00423.07           C
ATOM   2551  CG1 VAL   349      79.545  54.419 -33.986  1.00423.07           C
ATOM   2552  CG2 VAL   349      81.977  56.351 -31.783  1.00423.07           C
ATOM   2553  C   VAL   349      80.422  56.609 -33.867  1.00423.07           C
ATOM   2554  O   VAL   349      81.538  56.259 -34.301  1.00423.07           O
ATOM   2555  N   GLY   350      79.489  56.847 -34.809  1.00110.95           N
ATOM   2556  CA  GLY   350      80.102  56.569 -36.067  1.00110.95           C
ATOM   2557  C   GLY   350      80.600  57.880 -36.507  1.00110.95           C
ATOM   2558  O   GLY   350      81.579  58.032 -37.234  1.00110.95           O
ATOM   2559  N   VAL   351      79.820  58.878 -36.067  1.00110.76           N
ATOM   2560  CA  VAL   351      80.010  60.222 -36.466  1.00110.76           C
ATOM   2561  CB  VAL   351      79.014  61.172 -35.865  1.00110.76           C
ATOM   2562  CG1 VAL   351      79.304  61.345 -34.367  1.00110.76           C
ATOM   2563  CG2 VAL   351      79.093  62.480 -36.666  1.00110.76           C
ATOM   2564  C   VAL   351      81.387  60.630 -36.059  1.00110.76           C
ATOM   2565  O   VAL   351      82.077  61.354 -36.778  1.00110.76           O
ATOM   2566  N   MET   352      81.820  60.147 -34.882  1.00151.07           N
ATOM   2567  CA  MET   352      83.115  60.496 -34.377  1.00151.07           C
ATOM   2568  CB  MET   352      83.403  59.816 -33.023  1.00151.07           C
ATOM   2569  CG  MET   352      84.829  59.995 -32.497  1.00151.07           C
ATOM   2570  SD  MET   352      86.056  58.898 -33.275  1.00151.07           S
ATOM   2571  CE  MET   352      87.380  59.320 -32.114  1.00151.07           C
ATOM   2572  C   MET   352      84.136  60.035 -35.362  1.00151.07           C
ATOM   2573  O   MET   352      85.058  60.759 -35.731  1.00151.07           O
ATOM   2574  N   THR   353      83.945  58.799 -35.837  1.00 95.67           N
ATOM   2575  CA  THR   353      84.805  58.085 -36.733  1.00 95.67           C
ATOM   2576  CB  THR   353      84.055  56.821 -37.074  1.00 95.67           C
ATOM   2577  OG1 THR   353      83.819  56.103 -35.876  1.00 95.67           O
ATOM   2578  CG2 THR   353      84.747  55.929 -38.103  1.00 95.67           C
ATOM   2579  C   THR   353      84.958  58.899 -37.967  1.00 95.67           C
ATOM   2580  O   THR   353      86.103  59.066 -38.404  1.00 95.67           O
ATOM   2581  N   SER   354      83.868  59.357 -38.572  1.00101.42           N
ATOM   2582  CA  SER   354      84.021  60.033 -39.813  1.00101.42           C
ATOM   2583  CB  SER   354      82.663  60.272 -40.494  1.00101.42           C
ATOM   2584  OG  SER   354      82.836  61.053 -41.671  1.00101.42           O
ATOM   2585  C   SER   354      84.643  61.384 -39.628  1.00101.42           C
ATOM   2586  O   SER   354      85.586  61.727 -40.338  1.00101.42           O
ATOM   2587  N   LEU   355      84.147  62.179 -38.656  1.00 54.20           N
ATOM   2588  CA  LEU   355      84.637  63.526 -38.515  1.00 54.20           C
ATOM   2589  CB  LEU   355      84.057  64.285 -37.319  1.00 54.20           C
ATOM   2590  CG  LEU   355      84.656  65.706 -37.206  1.00 54.20           C
ATOM   2591  CD1 LEU   355      84.193  66.617 -38.352  1.00 54.20           C
ATOM   2592  CD2 LEU   355      84.427  66.310 -35.813  1.00 54.20           C
ATOM   2593  C   LEU   355      86.100  63.422 -38.242  1.00 54.20           C
ATOM   2594  O   LEU   355      86.900  64.214 -38.740  1.00 54.20           O
ATOM   2595  N   ALA   356      86.481  62.428 -37.423  1.00 60.94           N
ATOM   2596  CA  ALA   356      87.855  62.282 -37.056  1.00 60.94           C
ATOM   2597  CB  ALA   356      88.071  61.020 -36.218  1.00 60.94           C
ATOM   2598  C   ALA   356      88.693  62.008 -38.260  1.00 60.94           C
ATOM   2599  O   ALA   356      89.660  62.713 -38.538  1.00 60.94           O
ATOM   2600  N   TYR   357      88.307  60.964 -39.014  1.00 89.40           N
ATOM   2601  CA  TYR   357      89.076  60.483 -40.120  1.00 89.40           C
ATOM   2602  CB  TYR   357      88.583  59.104 -40.612  1.00 89.40           C
ATOM   2603  CG  TYR   357      89.469  58.656 -41.719  1.00 89.40           C
ATOM   2604  CD1 TYR   357      90.764  58.290 -41.439  1.00 89.40           C
ATOM   2605  CD2 TYR   357      89.007  58.579 -43.015  1.00 89.40           C
ATOM   2606  CE1 TYR   357      91.608  57.876 -42.435  1.00 89.40           C
ATOM   2607  CE2 TYR   357      89.848  58.163 -44.018  1.00 89.40           C
ATOM   2608  CZ  TYR   357      91.147  57.816 -43.725  1.00 89.40           C
ATOM   2609  OH  TYR   357      92.007  57.392 -44.757  1.00 89.40           O
ATOM   2610  C   TYR   357      89.053  61.458 -41.246  1.00 89.40           C
ATOM   2611  O   TYR   357      90.070  61.689 -41.885  1.00 89.40           O
ATOM   2612  N   ALA   358      87.901  62.064 -41.559  1.00 57.00           N
ATOM   2613  CA  ALA   358      87.960  62.906 -42.711  1.00 57.00           C
ATOM   2614  CB  ALA   358      86.593  63.488 -43.093  1.00 57.00           C
ATOM   2615  C   ALA   358      88.879  64.074 -42.493  1.00 57.00           C
ATOM   2616  O   ALA   358      89.791  64.310 -43.284  1.00 57.00           O
ATOM   2617  N   ALA   359      88.675  64.817 -41.389  1.00 57.26           N
ATOM   2618  CA  ALA   359      89.418  66.012 -41.091  1.00 57.26           C
ATOM   2619  CB  ALA   359      88.850  66.749 -39.865  1.00 57.26           C
ATOM   2620  C   ALA   359      90.853  65.713 -40.797  1.00 57.26           C
ATOM   2621  O   ALA   359      91.742  66.425 -41.266  1.00 57.26           O
ATOM   2622  N   GLY   360      91.119  64.624 -40.046  1.00 49.98           N
ATOM   2623  CA  GLY   360      92.446  64.392 -39.552  1.00 49.98           C
ATOM   2624  C   GLY   360      93.419  64.345 -40.685  1.00 49.98           C
ATOM   2625  O   GLY   360      94.476  64.968 -40.617  1.00 49.98           O
ATOM   2626  N   PRO   361      93.112  63.586 -41.694  1.00156.50           N
ATOM   2627  CA  PRO   361      93.973  63.568 -42.841  1.00156.50           C
ATOM   2628  CD  PRO   361      92.739  62.228 -41.345  1.00156.50           C
ATOM   2629  CB  PRO   361      93.589  62.313 -43.618  1.00156.50           C
ATOM   2630  CG  PRO   361      93.220  61.328 -42.500  1.00156.50           C
ATOM   2631  C   PRO   361      94.125  64.822 -43.664  1.00156.50           C
ATOM   2632  O   PRO   361      95.226  65.042 -44.166  1.00156.50           O
ATOM   2633  N   LEU   362      93.092  65.672 -43.827  1.00109.99           N
ATOM   2634  CA  LEU   362      93.266  66.840 -44.657  1.00109.99           C
ATOM   2635  CB  LEU   362      91.977  67.693 -44.756  1.00109.99           C
ATOM   2636  CG  LEU   362      91.960  68.803 -45.839  1.00109.99           C
ATOM   2637  CD1 LEU   362      90.657  69.618 -45.766  1.00109.99           C
ATOM   2638  CD2 LEU   362      93.205  69.702 -45.821  1.00109.99           C
ATOM   2639  C   LEU   362      94.313  67.687 -43.998  1.00109.99           C
ATOM   2640  O   LEU   362      95.225  68.202 -44.646  1.00109.99           O
ATOM   2641  N   GLY   363      94.210  67.823 -42.665  1.00 47.48           N
ATOM   2642  CA  GLY   363      95.106  68.625 -41.883  1.00 47.48           C
ATOM   2643  C   GLY   363      96.464  68.050 -42.053  1.00 47.48           C
ATOM   2644  O   GLY   363      97.468  68.759 -42.004  1.00 47.48           O
ATOM   2645  N   LEU   364      96.513  66.724 -42.253  1.00196.04           N
ATOM   2646  CA  LEU   364      97.763  66.077 -42.478  1.00196.04           C
ATOM   2647  CB  LEU   364      97.573  64.588 -42.834  1.00196.04           C
ATOM   2648  CG  LEU   364      98.755  63.921 -43.565  1.00196.04           C
ATOM   2649  CD1 LEU   364      98.716  64.235 -45.072  1.00196.04           C
ATOM   2650  CD2 LEU   364     100.097  64.322 -42.952  1.00196.04           C
ATOM   2651  C   LEU   364      98.458  66.788 -43.623  1.00196.04           C
ATOM   2652  O   LEU   364      99.671  66.967 -43.558  1.00196.04           O
ATOM   2653  N   LEU   365      97.709  67.231 -44.665  1.00140.99           N
ATOM   2654  CA  LEU   365      98.175  67.920 -45.852  1.00140.99           C
ATOM   2655  CB  LEU   365      96.974  68.262 -46.757  1.00140.99           C
ATOM   2656  CG  LEU   365      97.227  68.826 -48.172  1.00140.99           C
ATOM   2657  CD1 LEU   365      95.879  69.195 -48.804  1.00140.99           C
ATOM   2658  CD2 LEU   365      98.236  69.984 -48.245  1.00140.99           C
ATOM   2659  C   LEU   365      98.810  69.228 -45.469  1.00140.99           C
ATOM   2660  O   LEU   365      99.867  69.585 -45.985  1.00140.99           O
ATOM   2661  N   LEU   366      98.206  69.960 -44.521  1.00102.01           N
ATOM   2662  CA  LEU   366      98.626  71.292 -44.188  1.00102.01           C
ATOM   2663  CB  LEU   366      97.774  71.928 -43.077  1.00102.01           C
ATOM   2664  CG  LEU   366      96.360  72.320 -43.550  1.00102.01           C
ATOM   2665  CD1 LEU   366      95.572  71.102 -44.057  1.00102.01           C
ATOM   2666  CD2 LEU   366      95.611  73.116 -42.471  1.00102.01           C
ATOM   2667  C   LEU   366     100.049  71.274 -43.753  1.00102.01           C
ATOM   2668  O   LEU   366     100.772  72.253 -43.933  1.00102.01           O
ATOM   2669  N   ALA   367     100.495  70.154 -43.173  1.00 47.75           N
ATOM   2670  CA  ALA   367     101.838  70.098 -42.695  1.00 47.75           C
ATOM   2671  CB  ALA   367     102.208  68.724 -42.107  1.00 47.75           C
ATOM   2672  C   ALA   367     102.770  70.383 -43.835  1.00 47.75           C
ATOM   2673  O   ALA   367     103.774  71.071 -43.663  1.00 47.75           O
ATOM   2674  N   GLY   368     102.457  69.895 -45.046  1.00 42.12           N
ATOM   2675  CA  GLY   368     103.368  70.108 -46.137  1.00 42.12           C
ATOM   2676  C   GLY   368     103.574  71.581 -46.345  1.00 42.12           C
ATOM   2677  O   GLY   368     104.706  72.029 -46.523  1.00 42.12           O
ATOM   2678  N   PRO   369     102.535  72.363 -46.331  1.00 88.07           N
ATOM   2679  CA  PRO   369     102.700  73.777 -46.517  1.00 88.07           C
ATOM   2680  CD  PRO   369     101.232  71.918 -46.779  1.00 88.07           C
ATOM   2681  CB  PRO   369     101.302  74.333 -46.816  1.00 88.07           C
ATOM   2682  CG  PRO   369     100.342  73.150 -46.580  1.00 88.07           C
ATOM   2683  C   PRO   369     103.388  74.385 -45.341  1.00 88.07           C
ATOM   2684  O   PRO   369     103.919  75.488 -45.458  1.00 88.07           O
ATOM   2685  N   LEU   370     103.358  73.693 -44.192  1.00110.54           N
ATOM   2686  CA  LEU   370     103.977  74.136 -42.983  1.00110.54           C
ATOM   2687  CB  LEU   370     103.640  73.223 -41.793  1.00110.54           C
ATOM   2688  CG  LEU   370     102.148  73.255 -41.414  1.00110.54           C
ATOM   2689  CD1 LEU   370     101.842  72.333 -40.221  1.00110.54           C
ATOM   2690  CD2 LEU   370     101.682  74.699 -41.178  1.00110.54           C
ATOM   2691  C   LEU   370     105.463  74.116 -43.162  1.00110.54           C
ATOM   2692  O   LEU   370     106.177  74.890 -42.527  1.00110.54           O
ATOM   2693  N   THR   371     105.971  73.144 -43.946  1.00141.12           N
ATOM   2694  CA  THR   371     107.382  72.994 -44.176  1.00141.12           C
ATOM   2695  CB  THR   371     107.762  71.621 -44.642  1.00141.12           C
ATOM   2696  OG1 THR   371     107.164  71.333 -45.895  1.00141.12           O
ATOM   2697  CG2 THR   371     107.305  70.608 -43.576  1.00141.12           C
ATOM   2698  C   THR   371     107.959  73.975 -45.150  1.00141.12           C
ATOM   2699  O   THR   371     109.106  74.382 -44.998  1.00141.12           O
ATOM   2700  N   ASP   372     107.245  74.342 -46.227  1.00130.39           N
ATOM   2701  CA  ASP   372     107.922  75.193 -47.165  1.00130.39           C
ATOM   2702  CB  ASP   372     107.235  75.239 -48.545  1.00130.39           C
ATOM   2703  CG  ASP   372     105.779  75.649 -48.398  1.00130.39           C
ATOM   2704  OD1 ASP   372     105.033  74.957 -47.658  1.00130.39           O
ATOM   2705  OD2 ASP   372     105.391  76.655 -49.046  1.00130.39           O
ATOM   2706  C   ASP   372     108.201  76.582 -46.653  1.00130.39           C
ATOM   2707  O   ASP   372     109.348  77.030 -46.669  1.00130.39           O
ATOM   2708  N   ALA   373     107.174  77.312 -46.176  1.00 45.95           N
ATOM   2709  CA  ALA   373     107.412  78.654 -45.708  1.00 45.95           C
ATOM   2710  CB  ALA   373     106.114  79.407 -45.376  1.00 45.95           C
ATOM   2711  C   ALA   373     108.233  78.603 -44.460  1.00 45.95           C
ATOM   2712  O   ALA   373     109.225  79.317 -44.317  1.00 45.95           O
ATOM   2713  N   ALA   374     107.828  77.717 -43.532  1.00 47.61           N
ATOM   2714  CA  ALA   374     108.454  77.527 -42.256  1.00 47.61           C
ATOM   2715  CB  ALA   374     107.513  76.962 -41.175  1.00 47.61           C
ATOM   2716  C   ALA   374     109.545  76.539 -42.455  1.00 47.61           C
ATOM   2717  O   ALA   374     109.949  76.277 -43.583  1.00 47.61           O
ATOM   2718  N   GLY   375     110.126  76.040 -41.349  1.00 28.15           N
ATOM   2719  CA  GLY   375     111.123  75.019 -41.472  1.00 28.15           C
ATOM   2720  C   GLY   375     110.423  73.696 -41.365  1.00 28.15           C
ATOM   2721  O   GLY   375     109.195  73.619 -41.391  1.00 28.15           O
ATOM   2722  N   LEU   376     111.225  72.613 -41.295  1.00 93.72           N
ATOM   2723  CA  LEU   376     110.772  71.264 -41.106  1.00 93.72           C
ATOM   2724  CB  LEU   376     111.905  70.236 -41.285  1.00 93.72           C
ATOM   2725  CG  LEU   376     111.465  68.771 -41.088  1.00 93.72           C
ATOM   2726  CD1 LEU   376     110.410  68.346 -42.122  1.00 93.72           C
ATOM   2727  CD2 LEU   376     112.674  67.824 -41.049  1.00 93.72           C
ATOM   2728  C   LEU   376     110.256  71.145 -39.708  1.00 93.72           C
ATOM   2729  O   LEU   376     109.288  70.437 -39.446  1.00 93.72           O
ATOM   2730  N   HIS   377     110.892  71.873 -38.774  1.00 75.96           N
ATOM   2731  CA  HIS   377     110.580  71.806 -37.376  1.00 75.96           C
ATOM   2732  ND1 HIS   377     113.802  72.580 -37.530  1.00 75.96           N
ATOM   2733  CG  HIS   377     112.894  72.338 -36.523  1.00 75.96           C
ATOM   2734  CB  HIS   377     111.454  72.758 -36.545  1.00 75.96           C
ATOM   2735  NE2 HIS   377     114.893  71.464 -35.946  1.00 75.96           N
ATOM   2736  CD2 HIS   377     113.579  71.656 -35.563  1.00 75.96           C
ATOM   2737  CE1 HIS   377     114.980  72.037 -37.134  1.00 75.96           C
ATOM   2738  C   HIS   377     109.148  72.199 -37.168  1.00 75.96           C
ATOM   2739  O   HIS   377     108.453  71.646 -36.315  1.00 75.96           O
ATOM   2740  N   ALA   378     108.665  73.156 -37.972  1.00 49.99           N
ATOM   2741  CA  ALA   378     107.337  73.678 -37.850  1.00 49.99           C
ATOM   2742  CB  ALA   378     107.009  74.734 -38.919  1.00 49.99           C
ATOM   2743  C   ALA   378     106.358  72.564 -38.020  1.00 49.99           C
ATOM   2744  O   ALA   378     105.254  72.631 -37.485  1.00 49.99           O
ATOM   2745  N   THR   379     106.699  71.533 -38.812  1.00118.60           N
ATOM   2746  CA  THR   379     105.743  70.482 -39.015  1.00118.60           C
ATOM   2747  CB  THR   379     106.175  69.440 -40.008  1.00118.60           C
ATOM   2748  OG1 THR   379     105.067  68.624 -40.356  1.00118.60           O
ATOM   2749  CG2 THR   379     107.288  68.570 -39.399  1.00118.60           C
ATOM   2750  C   THR   379     105.422  69.796 -37.720  1.00118.60           C
ATOM   2751  O   THR   379     104.258  69.531 -37.425  1.00118.60           O
ATOM   2752  N   PHE   380     106.439  69.517 -36.889  1.00 75.19           N
ATOM   2753  CA  PHE   380     106.245  68.842 -35.638  1.00 75.19           C
ATOM   2754  CB  PHE   380     107.573  68.510 -34.941  1.00 75.19           C
ATOM   2755  CG  PHE   380     108.229  67.466 -35.778  1.00 75.19           C
ATOM   2756  CD1 PHE   380     108.858  67.800 -36.956  1.00 75.19           C
ATOM   2757  CD2 PHE   380     108.220  66.148 -35.382  1.00 75.19           C
ATOM   2758  CE1 PHE   380     109.463  66.835 -37.729  1.00 75.19           C
ATOM   2759  CE2 PHE   380     108.823  65.181 -36.152  1.00 75.19           C
ATOM   2760  CZ  PHE   380     109.445  65.522 -37.328  1.00 75.19           C
ATOM   2761  C   PHE   380     105.431  69.725 -34.754  1.00 75.19           C
ATOM   2762  O   PHE   380     104.672  69.252 -33.913  1.00 75.19           O
ATOM   2763  N   LEU   381     105.585  71.047 -34.912  1.00132.79           N
ATOM   2764  CA  LEU   381     104.872  71.970 -34.084  1.00132.79           C
ATOM   2765  CB  LEU   381     105.124  73.420 -34.546  1.00132.79           C
ATOM   2766  CG  LEU   381     104.449  74.534 -33.718  1.00132.79           C
ATOM   2767  CD1 LEU   381     102.917  74.540 -33.856  1.00132.79           C
ATOM   2768  CD2 LEU   381     104.930  74.488 -32.262  1.00132.79           C
ATOM   2769  C   LEU   381     103.414  71.665 -34.255  1.00132.79           C
ATOM   2770  O   LEU   381     102.674  71.570 -33.280  1.00132.79           O
ATOM   2771  N   ALA   382     102.963  71.494 -35.508  1.00 57.08           N
ATOM   2772  CA  ALA   382     101.590  71.185 -35.777  1.00 57.08           C
ATOM   2773  CB  ALA   382     101.259  71.211 -37.278  1.00 57.08           C
ATOM   2774  C   ALA   382     101.269  69.816 -35.258  1.00 57.08           C
ATOM   2775  O   ALA   382     100.158  69.546 -34.822  1.00 57.08           O
ATOM   2776  N   LEU   383     102.189  68.851 -35.350  1.00 72.81           N
ATOM   2777  CA  LEU   383     101.785  67.575 -34.840  1.00 72.81           C
ATOM   2778  CB  LEU   383     102.856  66.491 -35.062  1.00 72.81           C
ATOM   2779  CG  LEU   383     103.154  66.181 -36.538  1.00 72.81           C
ATOM   2780  CD1 LEU   383     104.232  65.091 -36.665  1.00 72.81           C
ATOM   2781  CD2 LEU   383     101.862  65.861 -37.311  1.00 72.81           C
ATOM   2782  C   LEU   383     101.598  67.682 -33.362  1.00 72.81           C
ATOM   2783  O   LEU   383     100.541  67.374 -32.814  1.00 72.81           O
ATOM   2784  N   ALA   384     102.640  68.191 -32.687  1.00 50.97           N
ATOM   2785  CA  ALA   384     102.698  68.260 -31.262  1.00 50.97           C
ATOM   2786  CB  ALA   384     104.035  68.831 -30.758  1.00 50.97           C
ATOM   2787  C   ALA   384     101.617  69.145 -30.742  1.00 50.97           C
ATOM   2788  O   ALA   384     100.926  68.786 -29.791  1.00 50.97           O
ATOM   2789  N   LEU   385     101.422  70.334 -31.338  1.00113.17           N
ATOM   2790  CA  LEU   385     100.425  71.180 -30.752  1.00113.17           C
ATOM   2791  CB  LEU   385     100.443  72.630 -31.278  1.00113.17           C
ATOM   2792  CG  LEU   385     101.574  73.473 -30.660  1.00113.17           C
ATOM   2793  CD1 LEU   385     102.951  72.817 -30.854  1.00113.17           C
ATOM   2794  CD2 LEU   385     101.518  74.922 -31.174  1.00113.17           C
ATOM   2795  C   LEU   385      99.077  70.550 -30.884  1.00113.17           C
ATOM   2796  O   LEU   385      98.381  70.414 -29.883  1.00113.17           O
ATOM   2797  N   PRO   386      98.665  70.110 -32.037  1.00166.45           N
ATOM   2798  CA  PRO   386      97.405  69.437 -32.023  1.00166.45           C
ATOM   2799  CD  PRO   386      98.629  71.086 -33.117  1.00166.45           C
ATOM   2800  CB  PRO   386      97.016  69.291 -33.485  1.00166.45           C
ATOM   2801  CG  PRO   386      97.469  70.655 -34.041  1.00166.45           C
ATOM   2802  C   PRO   386      97.262  68.248 -31.126  1.00166.45           C
ATOM   2803  O   PRO   386      96.135  67.970 -30.722  1.00166.45           O
ATOM   2804  N   ILE   387      98.331  67.507 -30.795  1.00113.87           N
ATOM   2805  CA  ILE   387      98.032  66.475 -29.853  1.00113.87           C
ATOM   2806  CB  ILE   387      99.178  65.510 -29.609  1.00113.87           C
ATOM   2807  CG1 ILE   387     100.419  66.207 -29.031  1.00113.87           C
ATOM   2808  CG2 ILE   387      99.474  64.767 -30.921  1.00113.87           C
ATOM   2809  CD1 ILE   387     101.446  65.257 -28.427  1.00113.87           C
ATOM   2810  C   ILE   387      97.653  67.116 -28.536  1.00113.87           C
ATOM   2811  O   ILE   387      96.577  66.852 -28.001  1.00113.87           O
ATOM   2812  N   VAL   388      98.529  67.998 -27.997  1.00135.43           N
ATOM   2813  CA  VAL   388      98.366  68.604 -26.698  1.00135.43           C
ATOM   2814  CB  VAL   388      99.659  69.131 -26.146  1.00135.43           C
ATOM   2815  CG1 VAL   388     100.235  70.155 -27.139  1.00135.43           C
ATOM   2816  CG2 VAL   388      99.391  69.703 -24.743  1.00135.43           C
ATOM   2817  C   VAL   388      97.358  69.715 -26.598  1.00135.43           C
ATOM   2818  O   VAL   388      96.444  69.650 -25.777  1.00135.43           O
ATOM   2819  N   CYS   389      97.472  70.736 -27.471  1.00123.91           N
ATOM   2820  CA  CYS   389      96.707  71.951 -27.360  1.00123.91           C
ATOM   2821  CB  CYS   389      96.987  72.973 -28.484  1.00123.91           C
ATOM   2822  SG  CYS   389      96.375  72.451 -30.116  1.00123.91           S
ATOM   2823  C   CYS   389      95.279  71.576 -27.420  1.00123.91           C
ATOM   2824  O   CYS   389      94.433  72.160 -26.744  1.00123.91           O
ATOM   2825  N   THR   390      94.988  70.573 -28.251  1.00258.81           N
ATOM   2826  CA  THR   390      93.660  70.073 -28.318  1.00258.81           C
ATOM   2827  CB  THR   390      93.097  70.047 -29.711  1.00258.81           C
ATOM   2828  OG1 THR   390      93.907  69.252 -30.561  1.00258.81           O
ATOM   2829  CG2 THR   390      93.014  71.487 -30.246  1.00258.81           C
ATOM   2830  C   THR   390      93.795  68.680 -27.816  1.00258.81           C
ATOM   2831  O   THR   390      94.418  68.462 -26.782  1.00258.81           O
ATOM   2832  N   GLY   391      93.154  67.713 -28.489  1.00179.99           N
ATOM   2833  CA  GLY   391      93.326  66.324 -28.174  1.00179.99           C
ATOM   2834  C   GLY   391      93.116  66.053 -26.718  1.00179.99           C
ATOM   2835  O   GLY   391      91.995  65.851 -26.257  1.00179.99           O
ATOM   2836  N   LEU   392      94.229  65.993 -25.963  1.00 78.96           N
ATOM   2837  CA  LEU   392      94.207  65.624 -24.579  1.00 78.96           C
ATOM   2838  CB  LEU   392      95.628  65.585 -23.999  1.00 78.96           C
ATOM   2839  CG  LEU   392      95.704  64.961 -22.600  1.00 78.96           C
ATOM   2840  CD1 LEU   392      95.405  63.455 -22.671  1.00 78.96           C
ATOM   2841  CD2 LEU   392      97.036  65.295 -21.910  1.00 78.96           C
ATOM   2842  C   LEU   392      93.408  66.604 -23.770  1.00 78.96           C
ATOM   2843  O   LEU   392      92.506  66.217 -23.027  1.00 78.96           O
ATOM   2844  N   VAL   393      93.689  67.911 -23.911  1.00 86.31           N
ATOM   2845  CA  VAL   393      92.975  68.862 -23.110  1.00 86.31           C
ATOM   2846  CB  VAL   393      93.417  70.279 -23.322  1.00 86.31           C
ATOM   2847  CG1 VAL   393      94.866  70.412 -22.821  1.00 86.31           C
ATOM   2848  CG2 VAL   393      93.240  70.636 -24.805  1.00 86.31           C
ATOM   2849  C   VAL   393      91.541  68.759 -23.483  1.00 86.31           C
ATOM   2850  O   VAL   393      90.655  68.799 -22.630  1.00 86.31           O
ATOM   2851  N   ALA   394      91.286  68.591 -24.790  1.00 46.18           N
ATOM   2852  CA  ALA   394      89.947  68.500 -25.270  1.00 46.18           C
ATOM   2853  CB  ALA   394      89.873  68.283 -26.791  1.00 46.18           C
ATOM   2854  C   ALA   394      89.326  67.323 -24.621  1.00 46.18           C
ATOM   2855  O   ALA   394      88.180  67.421 -24.212  1.00 46.18           O
ATOM   2856  N   ILE   395      90.078  66.207 -24.503  1.00120.90           N
ATOM   2857  CA  ILE   395      89.684  64.948 -23.915  1.00120.90           C
ATOM   2858  CB  ILE   395      90.698  63.857 -24.109  1.00120.90           C
ATOM   2859  CG1 ILE   395      90.758  63.492 -25.603  1.00120.90           C
ATOM   2860  CG2 ILE   395      90.341  62.667 -23.201  1.00120.90           C
ATOM   2861  CD1 ILE   395      89.410  63.041 -26.165  1.00120.90           C
ATOM   2862  C   ILE   395      89.418  65.136 -22.459  1.00120.90           C
ATOM   2863  O   ILE   395      88.685  64.367 -21.836  1.00120.90           O
ATOM   2864  N   ARG   396      90.105  66.103 -21.842  1.00146.77           N
ATOM   2865  CA  ARG   396      89.820  66.374 -20.470  1.00146.77           C
ATOM   2866  CB  ARG   396      90.750  67.447 -19.878  1.00146.77           C
ATOM   2867  CG  ARG   396      90.477  67.745 -18.402  1.00146.77           C
ATOM   2868  CD  ARG   396      91.409  68.795 -17.794  1.00146.77           C
ATOM   2869  NE  ARG   396      91.063  68.905 -16.350  1.00146.77           N
ATOM   2870  CZ  ARG   396      91.606  68.023 -15.460  1.00146.77           C
ATOM   2871  NH1 ARG   396      92.436  67.036 -15.907  1.00146.77           N
ATOM   2872  NH2 ARG   396      91.313  68.120 -14.130  1.00146.77           N
ATOM   2873  C   ARG   396      88.416  66.891 -20.369  1.00146.77           C
ATOM   2874  O   ARG   396      87.652  66.485 -19.496  1.00146.77           O
ATOM   2875  N   LEU   397      88.016  67.780 -21.298  1.00121.31           N
ATOM   2876  CA  LEU   397      86.744  68.432 -21.157  1.00121.31           C
ATOM   2877  CB  LEU   397      86.476  69.472 -22.264  1.00121.31           C
ATOM   2878  CG  LEU   397      85.343  70.479 -21.947  1.00121.31           C
ATOM   2879  CD1 LEU   397      83.967  69.816 -21.772  1.00121.31           C
ATOM   2880  CD2 LEU   397      85.727  71.362 -20.748  1.00121.31           C
ATOM   2881  C   LEU   397      85.596  67.448 -21.161  1.00121.31           C
ATOM   2882  O   LEU   397      84.781  67.552 -20.245  1.00121.31           O
ATOM   2883  N   PRO   398      85.429  66.509 -22.084  1.00133.09           N
ATOM   2884  CA  PRO   398      84.288  65.653 -22.042  1.00133.09           C
ATOM   2885  CD  PRO   398      86.489  65.813 -22.764  1.00133.09           C
ATOM   2886  CB  PRO   398      84.428  64.665 -23.187  1.00133.09           C
ATOM   2887  CG  PRO   398      85.939  64.448 -23.213  1.00133.09           C
ATOM   2888  C   PRO   398      84.376  64.906 -20.758  1.00133.09           C
ATOM   2889  O   PRO   398      83.366  64.355 -20.326  1.00133.09           O
ATOM   2890  N   ALA   399      85.588  64.802 -20.183  1.00 39.17           N
ATOM   2891  CA  ALA   399      85.697  64.139 -18.925  1.00 39.17           C
ATOM   2892  CB  ALA   399      87.154  64.009 -18.450  1.00 39.17           C
ATOM   2893  C   ALA   399      84.953  64.942 -17.902  1.00 39.17           C
ATOM   2894  O   ALA   399      84.140  64.402 -17.156  1.00 39.17           O
ATOM   2895  N   LEU   400      85.193  66.268 -17.855  1.00142.20           N
ATOM   2896  CA  LEU   400      84.552  67.107 -16.877  1.00142.20           C
ATOM   2897  CB  LEU   400      84.999  68.582 -16.944  1.00142.20           C
ATOM   2898  CG  LEU   400      86.454  68.844 -16.520  1.00142.20           C
ATOM   2899  CD1 LEU   400      86.794  70.344 -16.578  1.00142.20           C
ATOM   2900  CD2 LEU   400      86.742  68.227 -15.144  1.00142.20           C
ATOM   2901  C   LEU   400      83.084  67.148 -17.137  1.00142.20           C
ATOM   2902  O   LEU   400      82.268  66.941 -16.240  1.00142.20           O
ATOM   2903  N   ARG   401      82.716  67.383 -18.405  1.00 84.50           N
ATOM   2904  CA  ARG   401      81.343  67.599 -18.742  1.00 84.50           C
ATOM   2905  CB  ARG   401      81.149  67.965 -20.219  1.00 84.50           C
ATOM   2906  CG  ARG   401      81.710  66.920 -21.178  1.00 84.50           C
ATOM   2907  CD  ARG   401      81.302  67.161 -22.628  1.00 84.50           C
ATOM   2908  NE  ARG   401      81.388  68.626 -22.876  1.00 84.50           N
ATOM   2909  CZ  ARG   401      80.300  69.416 -22.642  1.00 84.50           C
ATOM   2910  NH1 ARG   401      79.162  68.862 -22.134  1.00 84.50           N
ATOM   2911  NH2 ARG   401      80.348  70.752 -22.911  1.00 84.50           N
ATOM   2912  C   ARG   401      80.504  66.397 -18.448  1.00 84.50           C
ATOM   2913  O   ARG   401      79.410  66.533 -17.901  1.00 84.50           O
ATOM   2914  N   GLU   402      80.981  65.184 -18.788  1.00 89.27           N
ATOM   2915  CA  GLU   402      80.136  64.041 -18.589  1.00 89.27           C
ATOM   2916  CB  GLU   402      80.728  62.716 -19.102  1.00 89.27           C
ATOM   2917  CG  GLU   402      81.977  62.231 -18.364  1.00 89.27           C
ATOM   2918  CD  GLU   402      82.374  60.906 -18.995  1.00 89.27           C
ATOM   2919  OE1 GLU   402      81.517  59.979 -19.012  1.00 89.27           O
ATOM   2920  OE2 GLU   402      83.531  60.802 -19.486  1.00 89.27           O
ATOM   2921  C   GLU   402      79.867  63.879 -17.130  1.00 89.27           C
ATOM   2922  O   GLU   402      78.740  63.591 -16.731  1.00 89.27           O
ATOM   2923  N   LEU   403      80.895  64.074 -16.284  1.00122.80           N
ATOM   2924  CA  LEU   403      80.701  63.867 -14.883  1.00122.80           C
ATOM   2925  CB  LEU   403      82.000  63.985 -14.060  1.00122.80           C
ATOM   2926  CG  LEU   403      81.839  63.736 -12.538  1.00122.80           C
ATOM   2927  CD1 LEU   403      81.121  64.881 -11.799  1.00122.80           C
ATOM   2928  CD2 LEU   403      81.177  62.372 -12.285  1.00122.80           C
ATOM   2929  C   LEU   403      79.734  64.880 -14.383  1.00122.80           C
ATOM   2930  O   LEU   403      78.863  64.548 -13.588  1.00122.80           O
ATOM   2931  N   ASP   404      79.845  66.128 -14.876  1.00 73.12           N
ATOM   2932  CA  ASP   404      79.073  67.248 -14.415  1.00 73.12           C
ATOM   2933  CB  ASP   404      79.409  68.532 -15.195  1.00 73.12           C
ATOM   2934  CG  ASP   404      78.819  69.719 -14.458  1.00 73.12           C
ATOM   2935  OD1 ASP   404      78.143  69.501 -13.418  1.00 73.12           O
ATOM   2936  OD2 ASP   404      79.042  70.867 -14.928  1.00 73.12           O
ATOM   2937  C   ASP   404      77.622  66.952 -14.617  1.00 73.12           C
ATOM   2938  O   ASP   404      76.773  67.328 -13.809  1.00 73.12           O
ATOM   2939  N   LEU   405      77.304  66.230 -15.699  1.00 92.90           N
ATOM   2940  CA  LEU   405      75.946  65.928 -16.029  1.00 92.90           C
ATOM   2941  CB  LEU   405      75.855  65.074 -17.317  1.00 92.90           C
ATOM   2942  CG  LEU   405      74.441  64.824 -17.887  1.00 92.90           C
ATOM   2943  CD1 LEU   405      74.529  64.086 -19.232  1.00 92.90           C
ATOM   2944  CD2 LEU   405      73.526  64.088 -16.895  1.00 92.90           C
ATOM   2945  C   LEU   405      75.364  65.174 -14.870  1.00 92.90           C
ATOM   2946  O   LEU   405      74.190  65.335 -14.542  1.00 92.90           O
ATOM   2947  N   ALA   406      76.182  64.343 -14.199  1.00 37.92           N
ATOM   2948  CA  ALA   406      75.689  63.526 -13.126  1.00 37.92           C
ATOM   2949  CB  ALA   406      76.775  62.629 -12.506  1.00 37.92           C
ATOM   2950  C   ALA   406      75.122  64.371 -12.017  1.00 37.92           C
ATOM   2951  O   ALA   406      74.053  64.040 -11.506  1.00 37.92           O
ATOM   2952  N   PRO   407      75.748  65.447 -11.617  1.00105.96           N
ATOM   2953  CA  PRO   407      75.192  66.220 -10.544  1.00105.96           C
ATOM   2954  CD  PRO   407      77.193  65.497 -11.551  1.00105.96           C
ATOM   2955  CB  PRO   407      76.295  67.167 -10.059  1.00105.96           C
ATOM   2956  CG  PRO   407      77.482  66.900 -10.999  1.00105.96           C
ATOM   2957  C   PRO   407      73.916  66.876 -10.928  1.00105.96           C
ATOM   2958  O   PRO   407      73.234  67.402 -10.051  1.00105.96           O
ATOM   2959  N   GLN   408      73.575  66.885 -12.224  1.00 30.95           N
ATOM   2960  CA  GLN   408      72.316  67.453 -12.580  1.00 30.95           C
ATOM   2961  CB  GLN   408      72.063  67.378 -14.095  1.00 30.95           C
ATOM   2962  CG  GLN   408      73.101  68.183 -14.884  1.00 30.95           C
ATOM   2963  CD  GLN   408      72.806  68.070 -16.372  1.00 30.95           C
ATOM   2964  OE1 GLN   408      71.802  67.486 -16.778  1.00 30.95           O
ATOM   2965  NE2 GLN   408      73.712  68.637 -17.214  1.00 30.95           N
ATOM   2966  C   GLN   408      71.309  66.611 -11.867  1.00 30.95           C
ATOM   2967  O   GLN   408      70.322  67.110 -11.328  1.00 30.95           O
ATOM   2968  N   ALA   409      71.558  65.288 -11.842  1.00 27.55           N
ATOM   2969  CA  ALA   409      70.708  64.368 -11.145  1.00 27.55           C
ATOM   2970  CB  ALA   409      71.152  62.904 -11.318  1.00 27.55           C
ATOM   2971  C   ALA   409      70.777  64.674  -9.681  1.00 27.55           C
ATOM   2972  O   ALA   409      69.762  64.683  -8.985  1.00 27.55           O
ATOM   2973  N   ASP   410      71.998  64.953  -9.184  1.00 66.66           N
ATOM   2974  CA  ASP   410      72.235  65.167  -7.782  1.00 66.66           C
ATOM   2975  CB  ASP   410      73.722  65.457  -7.496  1.00 66.66           C
ATOM   2976  CG  ASP   410      73.948  65.570  -5.993  1.00 66.66           C
ATOM   2977  OD1 ASP   410      72.966  65.373  -5.230  1.00 66.66           O
ATOM   2978  OD2 ASP   410      75.107  65.857  -5.592  1.00 66.66           O
ATOM   2979  C   ASP   410      71.449  66.348  -7.312  1.00 66.66           C
ATOM   2980  O   ASP   410      70.764  66.280  -6.292  1.00 66.66           O
ATOM   2981  N   ILE   411      71.523  67.459  -8.068  1.00 84.87           N
ATOM   2982  CA  ILE   411      70.892  68.701  -7.720  1.00 84.87           C
ATOM   2983  CB  ILE   411      71.286  69.818  -8.659  1.00 84.87           C
ATOM   2984  CG1 ILE   411      70.829  71.188  -8.131  1.00 84.87           C
ATOM   2985  CG2 ILE   411      70.767  69.504 -10.072  1.00 84.87           C
ATOM   2986  CD1 ILE   411      71.424  72.358  -8.919  1.00 84.87           C
ATOM   2987  C   ILE   411      69.402  68.555  -7.742  1.00 84.87           C
ATOM   2988  O   ILE   411      68.712  69.016  -6.834  1.00 84.87           O
ATOM   2989  N   ASP   412      68.865  67.877  -8.772  1.00103.33           N
ATOM   2990  CA  ASP   412      67.445  67.828  -8.960  1.00103.33           C
ATOM   2991  CB  ASP   412      67.008  67.225 -10.310  1.00103.33           C
ATOM   2992  CG  ASP   412      67.402  65.758 -10.400  1.00103.33           C
ATOM   2993  OD1 ASP   412      66.912  64.942  -9.576  1.00103.33           O
ATOM   2994  OD2 ASP   412      68.183  65.428 -11.331  1.00103.33           O
ATOM   2995  C   ASP   412      66.745  67.104  -7.853  1.00103.33           C
ATOM   2996  O   ASP   412      65.632  67.476  -7.497  1.00103.33           O
ATOM   2997  N   ARG   413      67.352  66.063  -7.257  1.00160.27           N
ATOM   2998  CA  ARG   413      66.603  65.328  -6.276  1.00160.27           C
ATOM   2999  CB  ARG   413      67.355  64.112  -5.709  1.00160.27           C
ATOM   3000  CG  ARG   413      66.736  63.550  -4.428  1.00160.27           C
ATOM   3001  CD  ARG   413      67.491  64.006  -3.179  1.00160.27           C
ATOM   3002  NE  ARG   413      68.901  63.560  -3.362  1.00160.27           N
ATOM   3003  CZ  ARG   413      69.860  63.878  -2.446  1.00160.27           C
ATOM   3004  NH1 ARG   413      69.537  64.610  -1.338  1.00160.27           N
ATOM   3005  NH2 ARG   413      71.145  63.459  -2.637  1.00160.27           N
ATOM   3006  C   ARG   413      66.215  66.215  -5.134  1.00160.27           C
ATOM   3007  O   ARG   413      65.079  66.160  -4.666  1.00160.27           O
ATOM   3008  N   PRO   414      67.096  67.043  -4.666  1.00168.01           N
ATOM   3009  CA  PRO   414      66.724  67.884  -3.566  1.00168.01           C
ATOM   3010  CD  PRO   414      68.507  66.688  -4.621  1.00168.01           C
ATOM   3011  CB  PRO   414      68.032  68.428  -2.996  1.00168.01           C
ATOM   3012  CG  PRO   414      69.052  67.325  -3.336  1.00168.01           C
ATOM   3013  C   PRO   414      65.722  68.925  -3.951  1.00168.01           C
ATOM   3014  O   PRO   414      65.129  69.527  -3.057  1.00168.01           O
ATOM   3015  N   VAL   415      65.519  69.168  -5.259  1.00191.00           N
ATOM   3016  CA  VAL   415      64.599  70.200  -5.640  1.00191.00           C
ATOM   3017  CB  VAL   415      65.173  71.139  -6.658  1.00191.00           C
ATOM   3018  CG1 VAL   415      64.061  72.084  -7.137  1.00191.00           C
ATOM   3019  CG2 VAL   415      66.377  71.860  -6.031  1.00191.00           C
ATOM   3020  C   VAL   415      63.374  69.582  -6.237  1.00191.00           C
ATOM   3021  O   VAL   415      63.433  68.585  -6.952  1.00191.00           O
ATOM   3022  N   GLY   416      62.203  70.170  -5.941  1.00 88.53           N
ATOM   3023  CA  GLY   416      60.990  69.658  -6.500  1.00 88.53           C
ATOM   3024  C   GLY   416      60.907  70.204  -7.887  1.00 88.53           C
ATOM   3025  O   GLY   416      61.810  70.904  -8.341  1.00 88.53           O
ATOM   3026  N   SER   417      59.812  69.899  -8.606  1.00154.98           N
ATOM   3027  CA  SER   417      59.695  70.400  -9.942  1.00154.98           C
ATOM   3028  CB  SER   417      58.489  69.851 -10.723  1.00154.98           C
ATOM   3029  OG  SER   417      58.630  68.455 -10.942  1.00154.98           O
ATOM   3030  C   SER   417      59.517  71.876  -9.838  1.00154.98           C
ATOM   3031  O   SER   417      59.366  72.422  -8.746  1.00154.98           O
ATOM   3032  N   ALA   418      59.569  72.565 -10.991  1.00193.04           N
ATOM   3033  CA  ALA   418      59.436  73.990 -10.978  1.00193.04           C
ATOM   3034  CB  ALA   418      59.766  74.653 -12.325  1.00193.04           C
ATOM   3035  C   ALA   418      58.025  74.328 -10.634  1.00193.04           C
ATOM   3036  O   ALA   418      57.099  73.579 -10.940  1.00193.04           O
ATOM   3037  N   GLN   419      57.840  75.475  -9.954  1.00116.62           N
ATOM   3038  CA  GLN   419      56.530  75.908  -9.580  1.00116.62           C
ATOM   3039  CB  GLN   419      56.454  76.401  -8.124  1.00116.62           C
ATOM   3040  CG  GLN   419      57.363  77.601  -7.845  1.00116.62           C
ATOM   3041  CD  GLN   419      58.788  77.083  -7.712  1.00116.62           C
ATOM   3042  OE1 GLN   419      59.018  75.877  -7.622  1.00116.62           O
ATOM   3043  NE2 GLN   419      59.774  78.020  -7.689  1.00116.62           N
ATOM   3044  C   GLN   419      56.144  77.075 -10.482  1.00116.62           C
ATOM   3045  O   GLN   419      54.928  77.404 -10.529  1.00116.62           O
ATOM   3046  OXT GLN   419      57.053  77.656 -11.134  1.00116.62           O
TER    3047      GLN   419
END
