# Supplementary material for: Molecular modelling and simulation studies of the Mycobacterium tuberculosis multidrug efflux pump protein Rv1258c
Source: PLoS One. 2018 Nov 26;13(11):e0207605. doi: 10.1371/journal.pone.0207605 (PMC6261026; doi:10.1371/journal.pone.0207605)
Supplement: S1 Text — (TXT) [file pone.0207605.s041.txt]

receptor = clusters_7_0007_model1.pdbqt
out = out.pdbqt
center_x = -0.013
center_y = -0.19
center_z = -0.319
size_x = 52
size_y = 50
size_z = 52
exhaustiveness = 50
