# Supplementary material for: Molecular modelling and simulation studies of the Mycobacterium tuberculosis multidrug efflux pump protein Rv1258c
Source: PLoS One. 2018 Nov 26;13(11):e0207605. doi: 10.1371/journal.pone.0207605 (PMC6261026; doi:10.1371/journal.pone.0207605)
Supplement: S1 Python Script — (PY) [file pone.0207605.s042.py]

# BINANA is released under the GNU General Public License (see http://www.gnu.org/licenses/gpl.html).
# If you have any questions, comments, or suggestions, please don't hesitate to contact me, Jacob
# Durrant, at jdurrant [at] ucsd [dot] edu. If you use BINANA in your work, please cite 
# Durrant, J. D. and J. A. McCammon (2011). "BINANA: A novel algorithm for ligand-binding
# characterization." J Mol Graph Model 29(6): 888-893.

import math
import os
import sys
import textwrap

class point:
    x=99999.0
    y=99999.0
    z=99999.0
    
    def __init__ (self, x, y ,z):
        self.x = x
        self.y = y
        self.z = z

    def copy_of(self):
        return point(self.x, self.y, self.z)

    def print_coors(self):
        print str(self.x)+"\t"+str(self.y)+"\t"+str(self.z)
        
    def snap(self,reso): # snap the point to a grid
        self.x = round(self.x / reso) * reso
        self.y = round(self.y / reso) * reso
        self.z = round(self.z / reso) * reso
        
    def dist_to(self,apoint):
        return math.sqrt(math.pow(self.x - apoint.x,2) + math.pow(self.y - apoint.y,2) + math.pow(self.z - apoint.z,2))

    def description(self):
        return str(self.x) + " " + str(self.y) + " " + str(self.z)

    def Magnitude(self):
        return self.dist_to(point(0,0,0))

    def CreatePDBLine(self, index):

        output = "ATOM "
        output = output + str(index).rjust(6) + "X".rjust(5) + "XXX".rjust(4)
        output = output + ("%.3f" % self.x).rjust(18)
        output = output + ("%.3f" % self.y).rjust(8)
        output = output + ("%.3f" % self.z).rjust(8)
        output = output + "X".rjust(24) 
        return output

class atom:
        
    def __init__ (self):
        self.atomname = ""
        self.residue = ""
        self.coordinates = point(99999, 99999, 99999)
        self.element = ""
        self.PDBIndex = ""
        self.line=""
        self.atomtype=""
        self.IndeciesOfAtomsConnecting=[]
        self.charge = 0
        self.resid = 0
        self.chain = ""
        self.structure = ""
        self.comment = ""
        
    def copy_of(self):
        theatom = atom()
        theatom.atomname = self.atomname 
        theatom.residue = self.residue 
        theatom.coordinates = self.coordinates.copy_of()
        theatom.element = self.element 
        theatom.PDBIndex = self.PDBIndex 
        theatom.line= self.line
        theatom.atomtype= self.atomtype
        theatom.IndeciesOfAtomsConnecting = self.IndeciesOfAtomsConnecting[:]
        theatom.charge = self.charge 
        theatom.resid = self.resid 
        theatom.chain = self.chain 
        theatom.structure = self.structure 
        theatom.comment = self.comment
        
        return theatom

    def string_id(self):
        toreturn = ""
        if self.chain.strip() != '': toreturn = toreturn + self.chain.strip() + ":"
        toreturn = toreturn + self.residue.strip() + '(' + str(self.resid) + "):" + self.atomname.strip() + '(' + str(self.PDBIndex) + ')'
        return toreturn
        
    def CreatePDBLine(self, index):
        
        output = "ATOM "
        output = output + str(index).rjust(6) + self.atomname.rjust(5) + self.residue.rjust(4)
        output = output + ("%.3f" % self.coordinates.x).rjust(18)
        output = output + ("%.3f" % self.coordinates.y).rjust(8)
        output = output + ("%.3f" % self.coordinates.z).rjust(8)
        output = output + self.element.rjust(24) 
        return output

    def NumberOfNeighbors(self):
        return len(self.IndeciesOfAtomsConnecting)

    def AddNeighborAtomIndex(self, index):
        if not (index in self.IndeciesOfAtomsConnecting):
            self.IndeciesOfAtomsConnecting.append(index)
    
    def SideChainOrBackBone(self): # only really applies to proteins, assuming standard atom names
        if self.atomname.strip() == "CA" or self.atomname.strip() == "C" or self.atomname.strip() == "O" or self.atomname.strip() == "N":
            return "BACKBONE"
        else:
            return "SIDECHAIN"
    
    def ReadPDBLine(self, Line):
        self.line = Line
        self.atomname = Line[11:16].strip()
        
        if len(self.atomname)==1:
            self.atomname = self.atomname + "  "
        elif len(self.atomname)==2:
            self.atomname = self.atomname + " "
        elif len(self.atomname)==3:
            self.atomname = self.atomname + " " # This line is necessary for babel to work, though many PDBs in the PDB would have this line commented out
        
        self.coordinates = point(float(Line[30:38]), float(Line[38:46]), float(Line[46:54]))
        
        # now atom type (for pdbqt)
        self.atomtype = Line[77:79].strip().upper()

        if Line[69:76].strip() != "":
            self.charge = float(Line[69:76])
        else:
            self.charge = 0.0
        
        if self.element == "": # try to guess at element from name
            two_letters = self.atomname[0:2].strip().upper()
            if two_letters=='BR':
                self.element='BR'
            elif two_letters=='CL':
                self.element='CL'
            elif two_letters=='BI':
                self.element='BI'
            elif two_letters=='AS':
                self.element='AS'
            elif two_letters=='AG':
                self.element='AG'
            elif two_letters=='LI':
                self.element='LI'
            #elif two_letters=='HG':
            #    self.element='HG'
            elif two_letters=='MG':
                self.element='MG'
            elif two_letters=='MN':
                self.element='MN'
            elif two_letters=='RH':
                self.element='RH'
            elif two_letters=='ZN':
                self.element='ZN'
            elif two_letters=='FE':
                self.element='FE'
            else: #So, just assume it's the first letter.
                # Any number needs to be removed from the element name
                self.element = self.atomname
                self.element = self.element.replace('0','')
                self.element = self.element.replace('1','')
                self.element = self.element.replace('2','')
                self.element = self.element.replace('3','')
                self.element = self.element.replace('4','')
                self.element = self.element.replace('5','')
                self.element = self.element.replace('6','')
                self.element = self.element.replace('7','')
                self.element = self.element.replace('8','')
                self.element = self.element.replace('9','')
                self.element = self.element.replace('@','')

                self.element = self.element[0:1].strip().upper()
                
        self.PDBIndex = Line[6:12].strip()
        self.residue = Line[16:20]
        self.residue = " " + self.residue[-3:] # this only uses the rightmost three characters, essentially removing unique rotamer identification
        
        try: self.resid = int(Line[23:26]) # because it's possible the pdbqt might not have any resid entries.
        except: pass
        
        self.chain = Line[21:22]
        if self.residue.strip() == "": self.residue = " MOL"
        
class PDB:

    def __init__ (self):
        self.AllAtoms={}
        self.NonProteinAtoms = {}
        self.max_x = -9999.99
        self.min_x = 9999.99
        self.max_y = -9999.99
        self.min_y = 9999.99
        self.max_z = -9999.99
        self.min_z = 9999.99
        self.rotateable_bonds_count = 0
        self.functions = MathFunctions()
        self.protein_resnames = ["ALA", "ARG", "ASN", "ASP", "ASH", "ASX", "CYS", "CYM", "CYX", "GLN", "GLU", "GLH", "GLX", "GLY", "HIS", "HID", "HIE", "HIP", "ILE", "LEU", "LYS", "LYN", "MET", "PHE", "PRO", "SER", "THR", "TRP", "TYR", "VAL"]
        self.aromatic_rings = []
        self.charges = [] # a list of points

    def LoadPDB(self, FileName, min_x=-9999.99, max_x=9999.99, min_y=-9999.99, max_y=9999.99, min_z=-9999.99, max_z=9999.99):

        autoindex = 1

        self.__init__()
        
        # Now load the file into a list
        file = open(FileName,"r")
        lines = file.readlines()
        file.close()
        
        atom_already_loaded = [] # going to keep track of atomname_resid_chain pairs, to make sure redundants aren't loaded. This basically
                                 # gets rid of rotomers, I think.
        
        for t in range(0,len(lines)):
            line=lines[t]
            
            if line[:3] == "END" and line[:7] != "ENDROOT" and line[:9] != "ENDBRANCH":
                t = textwrap.wrap("WARNING: END or ENDMDL term found in " + FileName + ". Everything after the first instance of this term will be ignored. If any of your PDBQT files have multiple frames/poses, please partition them into separate files using vina_split and feed each of the the single-frame files into binana separately.", 80)
                print "\n".join(t) + "\n"
                print line
                break
            
            if "between atoms" in line and " A " in line:
                    self.rotateable_bonds_count = self.rotateable_bonds_count + 1
                    
            if len(line) >= 7:
                if line[0:4]=="ATOM" or line[0:6]=="HETATM": # Load atom data (coordinates, etc.)
                    TempAtom = atom()
                    TempAtom.ReadPDBLine(line)
                    
                    if TempAtom.coordinates.x > min_x and TempAtom.coordinates.x < max_x and TempAtom.coordinates.y > min_y and TempAtom.coordinates.y < max_y and TempAtom.coordinates.z > min_z and TempAtom.coordinates.z < max_z:
                        
                        if self.max_x < TempAtom.coordinates.x: self.max_x = TempAtom.coordinates.x
                        if self.max_y < TempAtom.coordinates.y: self.max_y = TempAtom.coordinates.y
                        if self.max_z < TempAtom.coordinates.z: self.max_z = TempAtom.coordinates.z
                        
                        if self.min_x > TempAtom.coordinates.x: self.min_x = TempAtom.coordinates.x
                        if self.min_y > TempAtom.coordinates.y: self.min_y = TempAtom.coordinates.y
                        if self.min_z > TempAtom.coordinates.z: self.min_z = TempAtom.coordinates.z

                        key = TempAtom.atomname.strip() + "_" + str(TempAtom.resid) + "_" + TempAtom.residue.strip() + "_" + TempAtom.chain.strip() # this string unique identifies each atom
                        
                        if key in atom_already_loaded and TempAtom.residue.strip() in self.protein_resnames: # so this is a protein atom that has already been loaded once
                            self.printout("Warning: Duplicate protein atom detected: \"" + TempAtom.line.strip() + "\". Not loading this duplicate.")
                            print ""
                        
                        if not key in atom_already_loaded or not TempAtom.residue.strip() in self.protein_resnames: # so either the atom hasn't been loaded, or else it's a non-protein atom
                                                                                                            # so note that non-protein atoms can have redundant names, but protein atoms cannot.
                                                                                                            # This is because protein residues often contain rotamers
                            atom_already_loaded.append(key) # so each atom can only be loaded once. No rotamers.
                            self.AllAtoms[autoindex] = TempAtom # So you're actually reindexing everything here.
                            if not TempAtom.residue[-3:] in self.protein_resnames: self.NonProteinAtoms[autoindex] = TempAtom
                            
                            autoindex = autoindex + 1
                        
        self.CheckProteinFormat()

        self.CreateBondsByDistance() # only for the ligand, because bonds can be inferred based on atomnames from PDB
        self.assign_aromatic_rings()
        self.assign_charges()
    
    def printout(self, thestring):
        lines = textwrap.wrap(thestring, 80)
        for line in lines:
            print line
            
    def SavePDB(self, filename):
        f = open(filename, 'w')
        towrite = self.SavePDBString()
        if towrite.strip() == "": towrite = "ATOM      1  X   XXX             0.000   0.000   0.000                       X" # just so no PDB is empty, VMD will load them all
        f.write(towrite)
        f.close()
    
    def SavePDBString(self):

        ToOutput = ""
        
        # write coordinates
        for atomindex in self.AllAtoms:
            ToOutput = ToOutput + self.AllAtoms[atomindex].CreatePDBLine(atomindex) + "\n"
            
        return ToOutput
    
    def AddNewAtom(self, atom):
        
        # first get available index
        t = 1
        while t in self.AllAtoms.keys():
            t = t + 1
    
        # now add atom
        self.AllAtoms[t] = atom
    
    def SetResname(self, resname):
        for atomindex in self.AllAtoms:
            self.AllAtoms[atomindex].residue = resname

    def connected_atoms_of_given_element(self, index, connected_atom_element):
        atom = self.AllAtoms[index]
        connected_atoms = []
        for index2 in atom.IndeciesOfAtomsConnecting:
            atom2 = self.AllAtoms[index2]
            if atom2.element == connected_atom_element:
                connected_atoms.append(index2)
        return connected_atoms
    
    def connected_heavy_atoms(self, index):
        atom = self.AllAtoms[index]
        connected_atoms = []
        for index2 in atom.IndeciesOfAtomsConnecting:
            atom2 = self.AllAtoms[index2]
            if atom2.element != "H": connected_atoms.append(index2)
        return connected_atoms

    def CheckProteinFormat(self):
        curr_res = ""
        first = True
        residue = []
        
        for atom_index in self.AllAtoms:
            atom = self.AllAtoms[atom_index]
            
            key = atom.residue + "_" + str(atom.resid) + "_" + atom.chain
            
            if first == True:
                curr_res = key
                first = False
                
            if key != curr_res: 

                self.CheckProteinFormat_process_residue(residue, last_key)
                
                residue = []
                curr_res = key
            
            residue.append(atom.atomname.strip())
            last_key = key
        
        self.CheckProteinFormat_process_residue(residue, last_key)


    def CheckProteinFormat_process_residue(self, residue, last_key): 
        temp = last_key.strip().split("_")
        resname = temp[0]
        real_resname = resname[-3:]
        resid = temp[1]
        chain = temp[2]
                
        if real_resname in self.protein_resnames: # so it's a protein residue
            
            if not "N" in residue:
                self.printout('Warning: There is no atom named "N" in the protein residue ' + last_key + '. Please use standard naming conventions for all protein residues. This atom is needed to determine secondary structure. If this residue is far from the active site, this warning may not affect the NNScore.')
                print ""
            if not "C" in residue:
                self.printout('Warning: There is no atom named "C" in the protein residue ' + last_key + '. Please use standard naming conventions for all protein residues. This atom is needed to determine secondary structure. If this residue is far from the active site, this warning may not affect the NNScore.')
                print ""
            if not "CA" in residue:
                self.printout('Warning: There is no atom named "CA" in the protein residue ' + last_key + '. Please use standard naming conventions for all protein residues. This atom is needed to determine secondary structure. If this residue is far from the active site, this warning may not affect the NNScore.')
                print ""
            
            if real_resname == "GLU" or real_resname == "GLH" or real_resname == "GLX":
                if not "OE1" in residue:
                    self.printout('Warning: There is no atom named "OE1" in the protein residue ' + last_key + '. Please use standard naming conventions for all protein residues. This atom is needed to determine salt-bridge interactions. If this residue is far from the active site, this warning may not affect the NNScore.')
                    print ""
                if not "OE2" in residue:
                    self.printout('Warning: There is no atom named "OE2" in the protein residue ' + last_key + '. Please use standard naming conventions for all protein residues. This atom is needed to determine salt-bridge interactions. If this residue is far from the active site, this warning may not affect the NNScore.')
                    print ""

            if real_resname == "ASP" or real_resname == "ASH" or real_resname == "ASX":
                if not "OD1" in residue:
                    self.printout('Warning: There is no atom named "OD1" in the protein residue ' + last_key + '. Please use standard naming conventions for all protein residues. This atom is needed to determine salt-bridge interactions. If this residue is far from the active site, this warning may not affect the NNScore.')
                    print ""
                if not "OD2" in residue:
                    self.printout('Warning: There is no atom named "OD2" in the protein residue ' + last_key + '. Please use standard naming conventions for all protein residues. This atom is needed to determine salt-bridge interactions. If this residue is far from the active site, this warning may not affect the NNScore.')
                    print ""
            
            if real_resname == "LYS" or real_resname == "LYN":
                if not "NZ" in residue:
                    self.printout('Warning: There is no atom named "NZ" in the protein residue ' + last_key + '. Please use standard naming conventions for all protein residues. This atom is needed to determine pi-cation and salt-bridge interactions. If this residue is far from the active site, this warning may not affect the NNScore.')
                    print ""
            
            if real_resname == "ARG":
                if not "NH1" in residue:
                    self.printout('Warning: There is no atom named "NH1" in the protein residue ' + last_key + '. Please use standard naming conventions for all protein residues. This atom is needed to determine pi-cation and salt-bridge interactions. If this residue is far from the active site, this warning may not affect the NNScore.')
                    print ""
                if not "NH2" in residue:
                    self.printout('Warning: There is no atom named "NH2" in the protein residue ' + last_key + '. Please use standard naming conventions for all protein residues. This atom is needed to determine pi-cation and salt-bridge interactions. If this residue is far from the active site, this warning may not affect the NNScore.')
                    print ""
            
            if real_resname == "HIS" or real_resname == "HID" or real_resname == "HIE" or real_resname == "HIP":
                if not "NE2" in residue:
                    self.printout('Warning: There is no atom named "NE2" in the protein residue ' + last_key + '. Please use standard naming conventions for all protein residues. This atom is needed to determine pi-cation and salt-bridge interactions. If this residue is far from the active site, this warning may not affect the NNScore.')
                    print ""
                if not "ND1" in residue:
                    self.printout('Warning: There is no atom named "ND1" in the protein residue ' + last_key + '. Please use standard naming conventions for all protein residues. This atom is needed to determine pi-cation and salt-bridge interactions. If this residue is far from the active site, this warning may not affect the NNScore.')
                    print ""
            
            if real_resname == "PHE":
                if not "CG" in residue:
                    self.printout('Warning: There is no atom named "CG" in the protein residue ' + last_key + '. Please use standard naming conventions for all protein residues. This atom is needed to determine pi-pi and pi-cation interactions. If this residue is far from the active site, this warning may not affect the NNScore.')
                    print ""
                if not "CD1" in residue:
                    self.printout('Warning: There is no atom named "CD1" in the protein residue ' + last_key + '. Please use standard naming conventions for all protein residues. This atom is needed to determine pi-pi and pi-cation interactions. If this residue is far from the active site, this warning may not affect the NNScore.')
                    print ""
                if not "CD2" in residue:
                    self.printout('Warning: There is no atom named "CD2" in the protein residue ' + last_key + '. Please use standard naming conventions for all protein residues. This atom is needed to determine pi-pi and pi-cation interactions. If this residue is far from the active site, this warning may not affect the NNScore.')
                    print ""
                if not "CE1" in residue:
                    self.printout('Warning: There is no atom named "CE1" in the protein residue ' + last_key + '. Please use standard naming conventions for all protein residues. This atom is needed to determine pi-pi and pi-cation interactions. If this residue is far from the active site, this warning may not affect the NNScore.')
                    print ""
                if not "CE2" in residue:
                    self.printout('Warning: There is no atom named "CE2" in the protein residue ' + last_key + '. Please use standard naming conventions for all protein residues. This atom is needed to determine pi-pi and pi-cation interactions. If this residue is far from the active site, this warning may not affect the NNScore.')
                    print ""
                if not "CZ" in residue:
                    self.printout('Warning: There is no atom named "CZ" in the protein residue ' + last_key + '. Please use standard naming conventions for all protein residues. This atom is needed to determine pi-pi and pi-cation interactions. If this residue is far from the active site, this warning may not affect the NNScore.')
                    print ""
            
            if real_resname == "TYR":
                if not "CG" in residue:
                    self.printout('Warning: There is no atom named "CG" in the protein residue ' + last_key + '. Please use standard naming conventions for all protein residues. This atom is needed to determine pi-pi and pi-cation interactions. If this residue is far from the active site, this warning may not affect the NNScore.')
                    print ""
                if not "CD1" in residue:
                    self.printout('Warning: There is no atom named "CD1" in the protein residue ' + last_key + '. Please use standard naming conventions for all protein residues. This atom is needed to determine pi-pi and pi-cation interactions. If this residue is far from the active site, this warning may not affect the NNScore.')
                    print ""
                if not "CD2" in residue:
                    self.printout('Warning: There is no atom named "CD2" in the protein residue ' + last_key + '. Please use standard naming conventions for all protein residues. This atom is needed to determine pi-pi and pi-cation interactions. If this residue is far from the active site, this warning may not affect the NNScore.')
                    print ""
                if not "CE1" in residue:
                    self.printout('Warning: There is no atom named "CE1" in the protein residue ' + last_key + '. Please use standard naming conventions for all protein residues. This atom is needed to determine pi-pi and pi-cation interactions. If this residue is far from the active site, this warning may not affect the NNScore.')
                    print ""
                if not "CE2" in residue:
                    self.printout('Warning: There is no atom named "CE2" in the protein residue ' + last_key + '. Please use standard naming conventions for all protein residues. This atom is needed to determine pi-pi and pi-cation interactions. If this residue is far from the active site, this warning may not affect the NNScore.')
                    print ""
                if not "CZ" in residue:
                    self.printout('Warning: There is no atom named "CZ" in the protein residue ' + last_key + '. Please use standard naming conventions for all protein residues. This atom is needed to determine pi-pi and pi-cation interactions. If this residue is far from the active site, this warning may not affect the NNScore.')
                    print ""
            
            if real_resname == "TRP":
                if not "CG" in residue:
                    self.printout('Warning: There is no atom named "CG" in the protein residue ' + last_key + '. Please use standard naming conventions for all protein residues. This atom is needed to determine pi-pi and pi-cation interactions. If this residue is far from the active site, this warning may not affect the NNScore.')
                    print ""
                if not "CD1" in residue:
                    self.printout('Warning: There is no atom named "CD1" in the protein residue ' + last_key + '. Please use standard naming conventions for all protein residues. This atom is needed to determine pi-pi and pi-cation interactions. If this residue is far from the active site, this warning may not affect the NNScore.')
                    print ""
                if not "CD2" in residue:
                    self.printout('Warning: There is no atom named "CD2" in the protein residue ' + last_key + '. Please use standard naming conventions for all protein residues. This atom is needed to determine pi-pi and pi-cation interactions. If this residue is far from the active site, this warning may not affect the NNScore.')
                    print ""
                if not "NE1" in residue:
                    self.printout('Warning: There is no atom named "NE1" in the protein residue ' + last_key + '. Please use standard naming conventions for all protein residues. This atom is needed to determine pi-pi and pi-cation interactions. If this residue is far from the active site, this warning may not affect the NNScore.')
                    print ""
                if not "CE2" in residue:
                    self.printout('Warning: There is no atom named "CE2" in the protein residue ' + last_key + '. Please use standard naming conventions for all protein residues. This atom is needed to determine pi-pi and pi-cation interactions. If this residue is far from the active site, this warning may not affect the NNScore.')
                    print ""
                if not "CE3" in residue:
                    self.printout('Warning: There is no atom named "CE3" in the protein residue ' + last_key + '. Please use standard naming conventions for all protein residues. This atom is needed to determine pi-pi and pi-cation interactions. If this residue is far from the active site, this warning may not affect the NNScore.')
                    print ""
                if not "CZ2" in residue:
                    self.printout('Warning: There is no atom named "CZ2" in the protein residue ' + last_key + '. Please use standard naming conventions for all protein residues. This atom is needed to determine pi-pi and pi-cation interactions. If this residue is far from the active site, this warning may not affect the NNScore.')
                    print ""
                if not "CZ3" in residue:
                    self.printout('Warning: There is no atom named "CZ3" in the protein residue ' + last_key + '. Please use standard naming conventions for all protein residues. This atom is needed to determine pi-pi and pi-cation interactions. If this residue is far from the active site, this warning may not affect the NNScore.')
                    print ""
                if not "CH2" in residue:
                    self.printout('Warning: There is no atom named "CH2" in the protein residue ' + last_key + '. Please use standard naming conventions for all protein residues. This atom is needed to determine pi-pi and pi-cation interactions. If this residue is far from the active site, this warning may not affect the NNScore.')
                    print ""
            
            if real_resname == "HIS" or real_resname == "HID" or real_resname == "HIE" or real_resname == "HIP":
                if not "CG" in residue:
                    self.printout('Warning: There is no atom named "CG" in the protein residue ' + last_key + '. Please use standard naming conventions for all protein residues. This atom is needed to determine pi-pi and pi-cation interactions. If this residue is far from the active site, this warning may not affect the NNScore.')
                    print ""
                if not "ND1" in residue:
                    self.printout('Warning: There is no atom named "ND1" in the protein residue ' + last_key + '. Please use standard naming conventions for all protein residues. This atom is needed to determine pi-pi and pi-cation interactions. If this residue is far from the active site, this warning may not affect the NNScore.')
                    print ""
                if not "CD2" in residue:
                    self.printout('Warning: There is no atom named "CD2" in the protein residue ' + last_key + '. Please use standard naming conventions for all protein residues. This atom is needed to determine pi-pi and pi-cation interactions. If this residue is far from the active site, this warning may not affect the NNScore.')
                    print ""
                if not "CE1" in residue:
                    self.printout('Warning: There is no atom named "CE1" in the protein residue ' + last_key + '. Please use standard naming conventions for all protein residues. This atom is needed to determine pi-pi and pi-cation interactions. If this residue is far from the active site, this warning may not affect the NNScore.')
                    print ""
                if not "NE2" in residue:
                    self.printout('Warning: There is no atom named "NE2" in the protein residue ' + last_key + '. Please use standard naming conventions for all protein residues. This atom is needed to determine pi-pi and pi-cation interactions. If this residue is far from the active site, this warning may not affect the NNScore.')
                    print ""
            
                        
    # Functions to determine the bond connectivity based on distance
    # ==============================================================
    
    def CreateBondsByDistance(self):
        for AtomIndex1 in self.NonProteinAtoms:
            atom1 = self.NonProteinAtoms[AtomIndex1]
            if not atom1.residue[-3:] in self.protein_resnames: # so it's not a protein residue            
                for AtomIndex2 in self.NonProteinAtoms:
                    if AtomIndex1 != AtomIndex2:
                        atom2 = self.NonProteinAtoms[AtomIndex2]
                        if not atom2.residue[-3:] in self.protein_resnames: # so it's not a protein residue
                            dist = self.functions.distance(atom1.coordinates, atom2.coordinates)
                            
                            if (dist < self.BondLength(atom1.element, atom2.element) * 1.2):
                                atom1.AddNeighborAtomIndex(AtomIndex2)
                                atom2.AddNeighborAtomIndex(AtomIndex1)

    def BondLength(self, element1, element2):
        
        '''Bond lengths taken from Handbook of Chemistry and Physics. The information provided there was very specific,
        so I tried to pick representative examples and used the bond lengths from those. Sitautions could arise where these
        lengths would be incorrect, probably slight errors (<0.06) in the hundreds.'''
        
        distance = 0.0
        if element1 == "C" and element2 == "C": distance = 1.53
        if element1 == "N" and element2 == "N": distance = 1.425
        if element1 == "O" and element2 == "O": distance = 1.469
        if element1 == "S" and element2 == "S": distance = 2.048
        if (element1 == "C" and element2 == "H") or (element1 == "H" and element2 == "C"): distance = 1.059
        if (element1 == "C" and element2 == "N") or (element1 == "N" and element2 == "C"): distance = 1.469
        if (element1 == "C" and element2 == "O") or (element1 == "O" and element2 == "C"): distance = 1.413
        if (element1 == "C" and element2 == "S") or (element1 == "S" and element2 == "C"): distance = 1.819
        if (element1 == "N" and element2 == "H") or (element1 == "H" and element2 == "N"): distance = 1.009
        if (element1 == "N" and element2 == "O") or (element1 == "O" and element2 == "N"): distance = 1.463
        if (element1 == "O" and element2 == "S") or (element1 == "S" and element2 == "O"): distance = 1.577
        if (element1 == "O" and element2 == "H") or (element1 == "H" and element2 == "O"): distance = 0.967
        if (element1 == "S" and element2 == "H") or (element1 == "H" and element2 == "S"): distance = 2.025/1.5 # This one not from source sited above. Not sure where it's from, but it wouldn't ever be used in the current context ("AutoGrow")
        if (element1 == "S" and element2 == "N") or (element1 == "H" and element2 == "N"): distance = 1.633
    
        if (element1 == "C" and element2 == "F") or (element1 == "F" and element2 == "C"): distance = 1.399
        if (element1 == "C" and element2 == "CL") or (element1 == "CL" and element2 == "C"): distance = 1.790
        if (element1 == "C" and element2 == "BR") or (element1 == "BR" and element2 == "C"): distance = 1.910
        if (element1 == "C" and element2 == "I") or (element1 == "I" and element2 == "C"): distance=2.162
    
        if (element1 == "S" and element2 == "BR") or (element1 == "BR" and element2 == "S"): distance = 2.321
        if (element1 == "S" and element2 == "CL") or (element1 == "CL" and element2 == "S"): distance = 2.283
        if (element1 == "S" and element2 == "F") or (element1 == "F" and element2 == "S"): distance = 1.640
        if (element1 == "S" and element2 == "I") or (element1 == "I" and element2 == "S"): distance= 2.687
    
        if (element1 == "P" and element2 == "BR") or (element1 == "BR" and element2 == "P"): distance = 2.366
        if (element1 == "P" and element2 == "CL") or (element1 == "CL" and element2 == "P"): distance = 2.008
        if (element1 == "P" and element2 == "F") or (element1 == "F" and element2 == "P"): distance = 1.495
        if (element1 == "P" and element2 == "I") or (element1 == "I" and element2 == "P"): distance= 2.490
        if (element1 == "P" and element2 == "O") or (element1 == "O" and element2 == "P"): distance= 1.6 # estimate based on eye balling Handbook of Chemistry and Physics
    
        if (element1 == "N" and element2 == "BR") or (element1 == "BR" and element2 == "N"): distance = 1.843
        if (element1 == "N" and element2 == "CL") or (element1 == "CL" and element2 == "N"): distance = 1.743
        if (element1 == "N" and element2 == "F") or (element1 == "F" and element2 == "N"): distance = 1.406
        if (element1 == "N" and element2 == "I") or (element1 == "I" and element2 == "N"): distance= 2.2
    
        if (element1 == "SI" and element2 == "BR") or (element1 == "BR" and element2 == "SI"): distance = 2.284
        if (element1 == "SI" and element2 == "CL") or (element1 == "CL" and element2 == "SI"): distance = 2.072
        if (element1 == "SI" and element2 == "F") or (element1 == "F" and element2 == "SI"): distance = 1.636
        if (element1 == "SI" and element2 == "P") or (element1 == "P" and element2 == "SI"): distance= 2.264
        if (element1 == "SI" and element2 == "S") or (element1 == "S" and element2 == "SI"): distance= 2.145
        if (element1 == "SI" and element2 == "SI") or (element1 == "SI" and element2 == "SI"): distance= 2.359
        if (element1 == "SI" and element2 == "C") or (element1 == "C" and element2 == "SI"): distance= 1.888
        if (element1 == "SI" and element2 == "N") or (element1 == "N" and element2 == "SI"): distance= 1.743
        if (element1 == "SI" and element2 == "O") or (element1 == "O" and element2 == "SI"): distance= 1.631
        
        return distance;
    
    # Functions to identify positive charges
    # ======================================
    
    def assign_charges(self):
        # Get all the quartinary amines on non-protein residues (these are the only non-protein groups that will be identified as positively charged)
        AllCharged = []
        for atom_index in self.NonProteinAtoms:
            atom = self.NonProteinAtoms[atom_index]
            if atom.element == "MG" or atom.element == "MN" or atom.element == "RH" or atom.element == "ZN" or atom.element == "FE" or atom.element == "BI" or atom.element == "AS" or atom.element == "AG":
                    chrg = self.charged(atom.coordinates, [atom_index], True)
                    self.charges.append(chrg)
            
            if atom.element == "N":
                if atom.NumberOfNeighbors() == 4: # a quartinary amine, so it's easy
                    indexes = [atom_index]
                    indexes.extend(atom.IndeciesOfAtomsConnecting) 
                    chrg = self.charged(atom.coordinates, indexes, True) # so the indicies stored is just the index of the nitrogen and any attached atoms
                    self.charges.append(chrg)
                elif atom.NumberOfNeighbors() == 3: # maybe you only have two hydrogen's added, by they're sp3 hybridized. Just count this as a quartinary amine, since I think the positive charge would be stabalized.
                    nitrogen = atom
                    atom1 = self.AllAtoms[atom.IndeciesOfAtomsConnecting[0]]
                    atom2 = self.AllAtoms[atom.IndeciesOfAtomsConnecting[1]]
                    atom3 = self.AllAtoms[atom.IndeciesOfAtomsConnecting[2]]
                    angle1 = self.functions.angle_between_three_points(atom1.coordinates, nitrogen.coordinates, atom2.coordinates) * 180.0 / math.pi
                    angle2 = self.functions.angle_between_three_points(atom1.coordinates, nitrogen.coordinates, atom3.coordinates) * 180.0 / math.pi
                    angle3 = self.functions.angle_between_three_points(atom2.coordinates, nitrogen.coordinates, atom3.coordinates) * 180.0 / math.pi
                    average_angle = (angle1 + angle2 + angle3) / 3
                    if math.fabs(average_angle - 109.0) < 5.0:
                        indexes = [atom_index]
                        indexes.extend(atom.IndeciesOfAtomsConnecting)
                        chrg = self.charged(nitrogen.coordinates, indexes, True) # so indexes added are the nitrogen and any attached atoms.
                        self.charges.append(chrg)
            
            if atom.element == "C": # let's check for guanidino-like groups (actually H2N-C-NH2, where not CN3.)
                if atom.NumberOfNeighbors() == 3: # the carbon has only three atoms connected to it
                    nitrogens = self.connected_atoms_of_given_element(atom_index,"N")
                    if len(nitrogens) >= 2: # so carbon is connected to at least two nitrogens
                        # now we need to count the number of nitrogens that are only connected to one heavy atom (the carbon)
                        nitrogens_to_use = []
                        all_connected = atom.IndeciesOfAtomsConnecting[:]
                        not_isolated = -1
                        
                        for atmindex in nitrogens:
                            if len(self.connected_heavy_atoms(atmindex)) == 1:
                                nitrogens_to_use.append(atmindex)
                                all_connected.remove(atmindex)
                            
                        if len(all_connected) > 0: not_isolated = all_connected[0] # get the atom that connects this charged group to the rest of the molecule, ultimately to make sure it's sp3 hybridized

                        if len(nitrogens_to_use) == 2 and not_isolated != -1: # so there are at two nitrogens that are only connected to the carbon (and probably some hydrogens)

                            # now you need to make sure not_isolated atom is sp3 hybridized
                            not_isolated_atom = self.AllAtoms[not_isolated]
                            if (not_isolated_atom.element == "C" and not_isolated_atom.NumberOfNeighbors()==4) or (not_isolated_atom.element == "O" and not_isolated_atom.NumberOfNeighbors()==2) or not_isolated_atom.element == "N" or not_isolated_atom.element == "S" or not_isolated_atom.element == "P":
                            
                                pt = self.AllAtoms[nitrogens_to_use[0]].coordinates.copy_of()
                                pt.x = pt.x + self.AllAtoms[nitrogens_to_use[1]].coordinates.x
                                pt.y = pt.y + self.AllAtoms[nitrogens_to_use[1]].coordinates.y
                                pt.z = pt.z + self.AllAtoms[nitrogens_to_use[1]].coordinates.z
                                pt.x = pt.x / 2.0
                                pt.y = pt.y / 2.0
                                pt.z = pt.z / 2.0
                                
                                indexes = [atom_index]
                                indexes.extend(nitrogens_to_use)
                                indexes.extend(self.connected_atoms_of_given_element(nitrogens_to_use[0],"H"))
                                indexes.extend(self.connected_atoms_of_given_element(nitrogens_to_use[1],"H"))
                                
                                chrg = self.charged(pt, indexes, True) # True because it's positive
                                self.charges.append(chrg)
            
            if atom.element == "C": # let's check for a carboxylate
                if atom.NumberOfNeighbors() == 3: # a carboxylate carbon will have three items connected to it.
                    oxygens = self.connected_atoms_of_given_element(atom_index,"O")
                    if len(oxygens) == 2: # a carboxylate will have two oxygens connected to it.
                        # now, each of the oxygens should be connected to only one heavy atom (so if it's connected to a hydrogen, that's okay)
                        if len(self.connected_heavy_atoms(oxygens[0])) == 1 and len(self.connected_heavy_atoms(oxygens[1])) == 1:
                            # so it's a carboxylate! Add a negative charge.
                            pt = self.AllAtoms[oxygens[0]].coordinates.copy_of()
                            pt.x = pt.x + self.AllAtoms[oxygens[1]].coordinates.x
                            pt.y = pt.y + self.AllAtoms[oxygens[1]].coordinates.y
                            pt.z = pt.z + self.AllAtoms[oxygens[1]].coordinates.z
                            pt.x = pt.x / 2.0
                            pt.y = pt.y / 2.0
                            pt.z = pt.z / 2.0
                            chrg = self.charged(pt, [oxygens[0], atom_index, oxygens[1]], False)
                            self.charges.append(chrg)
            
            if atom.element == "P": # let's check for a phosphate or anything where a phosphorus is bound to two oxygens where both oxygens are bound to only one heavy atom (the phosphorus). I think this will get several phosphorus substances.
                oxygens = self.connected_atoms_of_given_element(atom_index,"O")
                if len(oxygens) >=2: # the phosphorus is bound to at least two oxygens
                    # now count the number of oxygens that are only bound to the phosphorus
                    count = 0
                    for oxygen_index in oxygens:
                        if len(self.connected_heavy_atoms(oxygen_index)) == 1: count = count + 1
                    if count >=2: # so there are at least two oxygens that are only bound to the phosphorus
                        indexes = [atom_index]
                        indexes.extend(oxygens)
                        chrg = self.charged(atom.coordinates, indexes, False)
                        self.charges.append(chrg)
            
            if atom.element == "S": # let's check for a sulfonate or anything where a sulfur is bound to at least three oxygens and at least three are bound to only the sulfur (or the sulfur and a hydrogen).
                oxygens = self.connected_atoms_of_given_element(atom_index,"O")
                if len(oxygens) >=3: # the sulfur is bound to at least three oxygens
                    # now count the number of oxygens that are only bound to the sulfur
                    count = 0
                    for oxygen_index in oxygens:
                        if len(self.connected_heavy_atoms(oxygen_index)) == 1: count = count + 1
                    if count >=3: # so there are at least three oxygens that are only bound to the sulfur
                        indexes = [atom_index]
                        indexes.extend(oxygens)
                        chrg = self.charged(atom.coordinates, indexes, False)
                        self.charges.append(chrg)
            
        # Now that you've found all the positive charges in non-protein residues, it's time to look for aromatic rings in protein residues
        curr_res = ""
        first = True
        residue = []
        
        for atom_index in self.AllAtoms:
            atom = self.AllAtoms[atom_index]
            
            key = atom.residue + "_" + str(atom.resid) + "_" + atom.chain
            
            if first == True:
                curr_res = key
                first = False
                
            if key != curr_res: 

                self.assign_charged_from_protein_process_residue(residue, last_key)
                
                residue = []
                curr_res = key
            
            residue.append(atom_index)
            last_key = key
        
        self.assign_charged_from_protein_process_residue(residue, last_key)

    def assign_charged_from_protein_process_residue(self, residue, last_key): 
        temp = last_key.strip().split("_")
        resname = temp[0]
        real_resname = resname[-3:]
        resid = temp[1]
        chain = temp[2]

        if real_resname == "LYS" or real_resname == "LYN": # regardless of protonation state, assume it's charged.
            for index in residue: 
                atom = self.AllAtoms[index]
                if atom.atomname.strip() == "NZ":
                    
                    # quickly go through the residue and get the hydrogens attached to this nitrogen to include in the index list
                    indexes = [index]
                    for index2 in residue:
                        atom2 = self.AllAtoms[index2]
                        if atom2.atomname.strip() == "HZ1": indexes.append(index2)
                        if atom2.atomname.strip() == "HZ2": indexes.append(index2)
                        if atom2.atomname.strip() == "HZ3": indexes.append(index2)
                    
                    chrg = self.charged(atom.coordinates, indexes, True)
                    self.charges.append(chrg)
		    break

        if real_resname == "ARG":
	    charge_pt = point(0.0,0.0,0.0)
            count = 0.0
            indices = []
            for index in residue: 
                atom = self.AllAtoms[index]
                if atom.atomname.strip() == "NH1": 
		    charge_pt.x = charge_pt.x + atom.coordinates.x
		    charge_pt.y = charge_pt.y + atom.coordinates.y
		    charge_pt.z = charge_pt.z + atom.coordinates.z
                    indices.append(index)
                    count = count + 1.0
                if atom.atomname.strip() == "NH2": 
		    charge_pt.x = charge_pt.x + atom.coordinates.x
		    charge_pt.y = charge_pt.y + atom.coordinates.y
		    charge_pt.z = charge_pt.z + atom.coordinates.z
                    indices.append(index)
                    count = count + 1.0
                if atom.atomname.strip() == "2HH2": indices.append(index)
                if atom.atomname.strip() == "1HH2": indices.append(index)
                if atom.atomname.strip() == "CZ": indices.append(index)
                if atom.atomname.strip() == "2HH1": indices.append(index)
                if atom.atomname.strip() == "1HH1": indices.append(index)
                
	    if count != 0.0:
                
                charge_pt.x = charge_pt.x / count
                charge_pt.y = charge_pt.y / count
                charge_pt.z = charge_pt.z / count
                
                if charge_pt.x != 0.0 or charge_pt.y != 0.0 or charge_pt.z != 0.0:
                    chrg = self.charged(charge_pt, indices, True)
                    self.charges.append(chrg)

        if real_resname == "HIS" or real_resname == "HID" or real_resname == "HIE" or real_resname == "HIP": # regardless of protonation state, assume it's charged. This based on "The Cation-Pi Interaction," which suggests protonated state would be stabalized. But let's not consider HIS when doing salt bridges.
	    charge_pt = point(0.0,0.0,0.0)
            count = 0.0
            indices = []
            for index in residue: 
                atom = self.AllAtoms[index]
                if atom.atomname.strip() == "NE2": 
		    charge_pt.x = charge_pt.x + atom.coordinates.x
		    charge_pt.y = charge_pt.y + atom.coordinates.y
		    charge_pt.z = charge_pt.z + atom.coordinates.z
                    indices.append(index)
                    count = count + 1.0
		if atom.atomname.strip() == "ND1": 
		    charge_pt.x = charge_pt.x + atom.coordinates.x
		    charge_pt.y = charge_pt.y + atom.coordinates.y
		    charge_pt.z = charge_pt.z + atom.coordinates.z
                    indices.append(index)
                    count = count + 1.0
                if atom.atomname.strip() == "HE2": indices.append(index)
                if atom.atomname.strip() == "HD1": indices.append(index)
                if atom.atomname.strip() == "CE1": indices.append(index)
                if atom.atomname.strip() == "CD2": indices.append(index)
                if atom.atomname.strip() == "CG": indices.append(index)

            if count != 0.0:
                charge_pt.x = charge_pt.x / count
                charge_pt.y = charge_pt.y / count
                charge_pt.z = charge_pt.z / count
                if charge_pt.x != 0.0 or charge_pt.y != 0.0 or charge_pt.z != 0.0:
                    chrg = self.charged(charge_pt, indices, True)
                    self.charges.append(chrg)
    
        if real_resname == "GLU" or real_resname == "GLH" or real_resname == "GLX": # regardless of protonation state, assume it's charged. This based on "The Cation-Pi Interaction," which suggests protonated state would be stabalized.
	    charge_pt = point(0.0,0.0,0.0)
            count = 0.0
            indices = []
            for index in residue: 
                atom = self.AllAtoms[index]
                if atom.atomname.strip() == "OE1": 
		    charge_pt.x = charge_pt.x + atom.coordinates.x
		    charge_pt.y = charge_pt.y + atom.coordinates.y
		    charge_pt.z = charge_pt.z + atom.coordinates.z
                    indices.append(index)
                    count = count + 1.0
		if atom.atomname.strip() == "OE2": 
		    charge_pt.x = charge_pt.x + atom.coordinates.x
		    charge_pt.y = charge_pt.y + atom.coordinates.y
		    charge_pt.z = charge_pt.z + atom.coordinates.z
                    indices.append(index)
                    count = count + 1.0
                if atom.atomname.strip() == "CD": indices.append(index)

            if count != 0.0:
                charge_pt.x = charge_pt.x / count
                charge_pt.y = charge_pt.y / count
                charge_pt.z = charge_pt.z / count
                if charge_pt.x != 0.0 or charge_pt.y != 0.0 or charge_pt.z != 0.0:
                    chrg = self.charged(charge_pt, indices, False) # False because it's a negative charge
                    self.charges.append(chrg)
    
        if real_resname == "ASP" or real_resname == "ASH" or real_resname == "ASX": # regardless of protonation state, assume it's charged. This based on "The Cation-Pi Interaction," which suggests protonated state would be stabalized.
	    charge_pt = point(0.0,0.0,0.0)
            count = 0.0
            indices = []
            for index in residue: 
                atom = self.AllAtoms[index]
                if atom.atomname.strip() == "OD1": 
		    charge_pt.x = charge_pt.x + atom.coordinates.x
		    charge_pt.y = charge_pt.y + atom.coordinates.y
		    charge_pt.z = charge_pt.z + atom.coordinates.z
                    indices.append(index)
                    count = count + 1.0
		if atom.atomname.strip() == "OD2": 
		    charge_pt.x = charge_pt.x + atom.coordinates.x
		    charge_pt.y = charge_pt.y + atom.coordinates.y
		    charge_pt.z = charge_pt.z + atom.coordinates.z
                    indices.append(index)
                    count = count + 1.0
                if atom.atomname.strip() == "CG": indices.append(index)

            if count != 0.0:
                charge_pt.x = charge_pt.x / count
                charge_pt.y = charge_pt.y / count
                charge_pt.z = charge_pt.z / count
                if charge_pt.x != 0.0 or charge_pt.y != 0.0 or charge_pt.z != 0.0:
                    chrg = self.charged(charge_pt, indices, False) # False because it's a negative charge
                    self.charges.append(chrg)
    
    class charged():
        def __init__(self, coordinates, indices, positive):
            self.coordinates = coordinates
            self.indices = indices
            self.positive = positive # true or false to specifiy if positive or negative charge

    # Functions to identify aromatic rings
    # ====================================

    def add_aromatic_marker(self, indicies_of_ring):
        # first identify the center point
        points_list = []
        total = len(indicies_of_ring)
        x_sum = 0.0
        y_sum = 0.0
        z_sum = 0.0
        
        for index in indicies_of_ring:
            atom = self.AllAtoms[index]
            points_list.append(atom.coordinates)
            x_sum = x_sum + atom.coordinates.x
            y_sum = y_sum + atom.coordinates.y
            z_sum = z_sum + atom.coordinates.z
        
        if total == 0: return # to prevent errors in some cases
        
        center = point(x_sum / total, y_sum / total, z_sum / total)
 
        # now get the radius of the aromatic ring
        radius = 0.0
        for index in indicies_of_ring:
            atom = self.AllAtoms[index]
            dist = center.dist_to(atom.coordinates)
            if dist > radius: radius = dist
            
        # now get the plane that defines this ring
        if len(indicies_of_ring) < 3:
            return # to prevent an error in some cases. If there aren't three point, you can't define a plane
        elif len(indicies_of_ring) == 3:
            A = self.AllAtoms[indicies_of_ring[0]].coordinates
            B = self.AllAtoms[indicies_of_ring[1]].coordinates
            C = self.AllAtoms[indicies_of_ring[2]].coordinates
        elif len(indicies_of_ring) == 4:
            A = self.AllAtoms[indicies_of_ring[0]].coordinates
            B = self.AllAtoms[indicies_of_ring[1]].coordinates
            C = self.AllAtoms[indicies_of_ring[3]].coordinates
        else: # best, for 5 and 6 member rings
            A = self.AllAtoms[indicies_of_ring[0]].coordinates
            B = self.AllAtoms[indicies_of_ring[2]].coordinates
            C = self.AllAtoms[indicies_of_ring[4]].coordinates
        
        AB = self.functions.vector_subtraction(B,A)
        AC = self.functions.vector_subtraction(C,A)
        ABXAC = self.functions.CrossProduct(AB,AC)
        
        # formula for plane will be ax + by + cz = d
        x1 = self.AllAtoms[indicies_of_ring[0]].coordinates.x
        y1 = self.AllAtoms[indicies_of_ring[0]].coordinates.y
        z1 = self.AllAtoms[indicies_of_ring[0]].coordinates.z
        
        a = ABXAC.x
        b = ABXAC.y
        c = ABXAC.z
        d = a*x1 + b*y1 + c*z1
        
        ar_ring = self.aromatic_ring(center, indicies_of_ring, [a,b,c,d], radius)
        self.aromatic_rings.append(ar_ring)
                
    class aromatic_ring():
        def __init__(self, center, indices, plane_coeff, radius):
            self.center = center
            self.indices = indices
            self.plane_coeff = plane_coeff # a*x + b*y + c*z = dI think that
            self.radius = radius

    def assign_aromatic_rings(self):
        # Get all the rings containing each of the atoms in the ligand
        AllRings = []
        for atom_index in self.NonProteinAtoms:
            AllRings.extend(self.all_rings_containing_atom(atom_index))
        
        for ring_index_1 in range(len(AllRings)):
            ring1 = AllRings[ring_index_1]
            if len(ring1) != 0:
                for ring_index_2 in range(len(AllRings)):
                    if ring_index_1 != ring_index_2:
                        ring2 = AllRings[ring_index_2]
                        if len(ring2) != 0:
                            if self.set1_is_subset_of_set2(ring1, ring2) == True: AllRings[ring_index_2] = []

        while [] in AllRings: AllRings.remove([])
        
        # Now we need to figure out which of these ligands are aromatic (planar)
        
        for ring_index in range(len(AllRings)):
            ring = AllRings[ring_index]
            is_flat = True
            for t in range(-3, len(ring)-3):
                pt1 = self.NonProteinAtoms[ring[t]].coordinates
                pt2 = self.NonProteinAtoms[ring[t+1]].coordinates
                pt3 = self.NonProteinAtoms[ring[t+2]].coordinates
                pt4 = self.NonProteinAtoms[ring[t+3]].coordinates
                
                # first, let's see if the last atom in this ring is a carbon connected to four atoms. That would be a quick way of telling this is not an aromatic ring
                cur_atom = self.NonProteinAtoms[ring[t+3]]
                if cur_atom.element == "C" and cur_atom.NumberOfNeighbors() == 4:
                    is_flat = False
                    break
                
                # now check the dihedral between the ring atoms to see if it's flat
                angle = self.functions.dihedral(pt1, pt2, pt3, pt4) * 180 / math.pi
                if (angle > -165 and angle < -15) or (angle > 15 and angle < 165): # 15 degress is the cutoff #, ring[t], ring[t+1], ring[t+2], ring[t+3] # range of this function is -pi to pi
                    is_flat = False
                    break

                # now check the dihedral between the ring atoms and an atom connected to the current atom to see if that's flat too.
                for substituent_atom_index in cur_atom.IndeciesOfAtomsConnecting:
                    pt_sub = self.NonProteinAtoms[substituent_atom_index].coordinates
                    angle = self.functions.dihedral(pt2, pt3, pt4, pt_sub) * 180 / math.pi
                    if (angle > -165 and angle < -15) or (angle > 15 and angle < 165): # 15 degress is the cutoff #, ring[t], ring[t+1], ring[t+2], ring[t+3] # range of this function is -pi to pi
                        is_flat = False
                        break

            if is_flat == False: AllRings[ring_index] = []
            if len(ring) < 5: AllRings[ring_index] = [] # While I'm at it, three and four member rings are not aromatic
            if len(ring) > 6: AllRings[ring_index] = [] # While I'm at it, if the ring has more than 6, also throw it out. So only 5 and 6 member rings are allowed.


        while [] in AllRings: AllRings.remove([])
        
        for ring in AllRings:
            self.add_aromatic_marker(ring)
            
        # Now that you've found all the rings in non-protein residues, it's time to look for aromatic rings in protein residues
        curr_res = ""
        first = True
        residue = []
        
        for atom_index in self.AllAtoms:
            atom = self.AllAtoms[atom_index]
            
            key = atom.residue + "_" + str(atom.resid) + "_" + atom.chain
            
            if first == True:
                curr_res = key
                first = False
                
            if key != curr_res: 

                self.assign_aromatic_rings_from_protein_process_residue(residue, last_key)
                
                residue = []
                curr_res = key
            
            residue.append(atom_index)
            last_key = key
        
        self.assign_aromatic_rings_from_protein_process_residue(residue, last_key)

    def assign_aromatic_rings_from_protein_process_residue(self, residue, last_key): 
        temp = last_key.strip().split("_")
        resname = temp[0]
        real_resname = resname[-3:]
        resid = temp[1]
        chain = temp[2]

        if real_resname == "PHE":
            indicies_of_ring = []

            for index in residue: # written this way because order is important
                atom = self.AllAtoms[index]
                if atom.atomname.strip() == "CG": indicies_of_ring.append(index)
            for index in residue: # written this way because order is important
                atom = self.AllAtoms[index]
                if atom.atomname.strip() == "CD1": indicies_of_ring.append(index)
            for index in residue: # written this way because order is important
                atom = self.AllAtoms[index]
                if atom.atomname.strip() == "CE1": indicies_of_ring.append(index)
            for index in residue: # written this way because order is important
                atom = self.AllAtoms[index]
                if atom.atomname.strip() == "CZ": indicies_of_ring.append(index)
            for index in residue: # written this way because order is important
                atom = self.AllAtoms[index]
                if atom.atomname.strip() == "CE2": indicies_of_ring.append(index)
            for index in residue: # written this way because order is important
                atom = self.AllAtoms[index]
                if atom.atomname.strip() == "CD2": indicies_of_ring.append(index)
                
            self.add_aromatic_marker(indicies_of_ring)

        if real_resname == "TYR": 
            indicies_of_ring = []

            for index in residue: # written this way because order is important
                atom = self.AllAtoms[index]
                if atom.atomname.strip() == "CG": indicies_of_ring.append(index)
            for index in residue: # written this way because order is important
                atom = self.AllAtoms[index]
                if atom.atomname.strip() == "CD1": indicies_of_ring.append(index)
            for index in residue: # written this way because order is important
                atom = self.AllAtoms[index]
                if atom.atomname.strip() == "CE1": indicies_of_ring.append(index)
            for index in residue: # written this way because order is important
                atom = self.AllAtoms[index]
                if atom.atomname.strip() == "CZ": indicies_of_ring.append(index)
            for index in residue: # written this way because order is important
                atom = self.AllAtoms[index]
                if atom.atomname.strip() == "CE2": indicies_of_ring.append(index)
            for index in residue: # written this way because order is important
                atom = self.AllAtoms[index]
                if atom.atomname.strip() == "CD2": indicies_of_ring.append(index)
                
            self.add_aromatic_marker(indicies_of_ring)

        if real_resname == "HIS" or real_resname == "HID" or real_resname == "HIE" or real_resname == "HIP": 
            indicies_of_ring = []

            for index in residue: # written this way because order is important
                atom = self.AllAtoms[index]
                if atom.atomname.strip() == "CG": indicies_of_ring.append(index)
            for index in residue: # written this way because order is important
                atom = self.AllAtoms[index]
                if atom.atomname.strip() == "ND1": indicies_of_ring.append(index)
            for index in residue: # written this way because order is important
                atom = self.AllAtoms[index]
                if atom.atomname.strip() == "CE1": indicies_of_ring.append(index)
            for index in residue: # written this way because order is important
                atom = self.AllAtoms[index]
                if atom.atomname.strip() == "NE2": indicies_of_ring.append(index)
            for index in residue: # written this way because order is important
                atom = self.AllAtoms[index]
                if atom.atomname.strip() == "CD2": indicies_of_ring.append(index)
                
            self.add_aromatic_marker(indicies_of_ring)
        
        if real_resname == "TRP": 
            indicies_of_ring = []

            for index in residue: # written this way because order is important
                atom = self.AllAtoms[index]
                if atom.atomname.strip() == "CG": indicies_of_ring.append(index)
            for index in residue: # written this way because order is important
                atom = self.AllAtoms[index]
                if atom.atomname.strip() == "CD1": indicies_of_ring.append(index)
            for index in residue: # written this way because order is important
                atom = self.AllAtoms[index]
                if atom.atomname.strip() == "NE1": indicies_of_ring.append(index)
            for index in residue: # written this way because order is important
                atom = self.AllAtoms[index]
                if atom.atomname.strip() == "CE2": indicies_of_ring.append(index)
            for index in residue: # written this way because order is important
                atom = self.AllAtoms[index]
                if atom.atomname.strip() == "CD2": indicies_of_ring.append(index)
            
            self.add_aromatic_marker(indicies_of_ring)

            indicies_of_ring = []

            for index in residue: # written this way because order is important
                atom = self.AllAtoms[index]
                if atom.atomname.strip() == "CE2": indicies_of_ring.append(index)
            for index in residue: # written this way because order is important
                atom = self.AllAtoms[index]
                if atom.atomname.strip() == "CD2": indicies_of_ring.append(index)
            for index in residue: # written this way because order is important
                atom = self.AllAtoms[index]
                if atom.atomname.strip() == "CE3": indicies_of_ring.append(index)
            for index in residue: # written this way because order is important
                atom = self.AllAtoms[index]
                if atom.atomname.strip() == "CZ3": indicies_of_ring.append(index)
            for index in residue: # written this way because order is important
                atom = self.AllAtoms[index]
                if atom.atomname.strip() == "CH2": indicies_of_ring.append(index)
            for index in residue: # written this way because order is important
                atom = self.AllAtoms[index]
                if atom.atomname.strip() == "CZ2": indicies_of_ring.append(index)
                
            self.add_aromatic_marker(indicies_of_ring)
        
    def set1_is_subset_of_set2(self, set1, set2):
        is_subset = True
        for item in set1:
            if not item in set2:
                is_subset = False
                break
        return is_subset
            
    def all_rings_containing_atom(self, index):
        
        AllRings = []
        
        atom = self.AllAtoms[index]
        for conneceted_atom in atom.IndeciesOfAtomsConnecting:
            self.ring_recursive(conneceted_atom, [index], index, AllRings)
 
        return AllRings
            
    def ring_recursive(self, index, AlreadyCrossed, orig_atom, AllRings):

        if len(AlreadyCrossed) > 6: return # since you're only considering aromatic rings containing 5 or 6 members anyway, save yourself some time.

        atom = self.AllAtoms[index]

        temp = AlreadyCrossed[:]
        temp.append(index)

        for conneceted_atom in atom.IndeciesOfAtomsConnecting:
            if not conneceted_atom in AlreadyCrossed:
                self.ring_recursive(conneceted_atom, temp, orig_atom, AllRings)
            if conneceted_atom == orig_atom and orig_atom != AlreadyCrossed[-1]:
                AllRings.append(temp)
    
    # Functions to assign secondary structure to protein residues
    # ===========================================================
    
    def assign_secondary_structure(self):
        # first, we need to know what resid's are available
        resids = []
        last_key = "-99999_Z"
        for atom_index in self.AllAtoms:
            atom = self.AllAtoms[atom_index]
            key = str(atom.resid) + "_" + atom.chain
            if key != last_key:
                last_key = key
                resids.append(last_key)
        
        structure = {}
        for resid in resids:
            structure[resid] = "OTHER"
        
        atoms = []
        
        for atom_index in self.AllAtoms:
            atom = self.AllAtoms[atom_index]
            if atom.SideChainOrBackBone() == "BACKBONE":
                if len(atoms) < 8:
                    atoms.append(atom)
                else:
                    atoms.pop(0)
                    atoms.append(atom)
                
                    # now make sure the first four all have the same resid and the last four all have the same resid
                    if atoms[0].resid == atoms[1].resid and atoms[0].resid == atoms[2].resid and atoms[0].resid == atoms[3].resid and atoms[0] != atoms[4].resid and atoms[4].resid == atoms[5].resid and atoms[4].resid == atoms[6].resid and atoms[4].resid == atoms[7].resid and atoms[0].resid + 1 == atoms[7].resid and atoms[0].chain == atoms[7].chain:
                        resid1 = atoms[0].resid
                        resid2 = atoms[7].resid
                        
                        # Now give easier to use names to the atoms
                        for atom in atoms:
                            if atom.resid == resid1 and atom.atomname.strip() == "N": first_N = atom
                            if atom.resid == resid1 and atom.atomname.strip() == "C": first_C = atom
                            if atom.resid == resid1 and atom.atomname.strip() == "CA": first_CA = atom
                        
                            if atom.resid == resid2 and atom.atomname.strip() == "N": second_N = atom
                            if atom.resid == resid2 and atom.atomname.strip() == "C": second_C = atom
                            if atom.resid == resid2 and atom.atomname.strip() == "CA": second_CA = atom
                        
                        # Now compute the phi and psi dihedral angles
                        phi = self.functions.dihedral(first_C.coordinates, second_N.coordinates, second_CA.coordinates, second_C.coordinates) * 180.0 / math.pi
                        psi = self.functions.dihedral(first_N.coordinates, first_CA.coordinates, first_C.coordinates, second_N.coordinates) * 180.0 / math.pi

                        # Now use those angles to determine if it's alpha or beta
                        if phi > -145 and phi < -35 and psi > -70 and psi < 50:
                            key1 = str(first_C.resid) + "_" + first_C.chain
                            key2 = str(second_C.resid) + "_" + second_C.chain
                            structure[key1] = "ALPHA"
                            structure[key2] = "ALPHA"
                        if (phi >= -180 and phi < -40 and psi <= 180 and psi > 90) or (phi >= -180 and phi < -70 and psi <= -165): # beta. This gets some loops (by my eye), but it's the best I could do.
                            key1 = str(first_C.resid) + "_" + first_C.chain
                            key2 = str(second_C.resid) + "_" + second_C.chain
                            structure[key1] = "BETA"
                            structure[key2] = "BETA"
                
        # Now update each of the atoms with this structural information
        for atom_index in self.AllAtoms:
            atom = self.AllAtoms[atom_index]
            key = str(atom.resid) + "_" + atom.chain
            atom.structure = structure[key]
            
        # Some more post processing. 
        CA_list = [] # first build a list of the indices of all the alpha carbons
        for atom_index in self.AllAtoms:
            atom = self.AllAtoms[atom_index]
            if atom.residue.strip() in self.protein_resnames and atom.atomname.strip() == "CA": CA_list.append(atom_index)
            
        # some more post processing. 
        change = True
        while change == True:
            change = False
            
            # A residue of index i is only going to be in an alpha helix its CA is within 6 A of the CA of the residue i + 3
            for CA_atom_index in CA_list:
                CA_atom = self.AllAtoms[CA_atom_index]
                if CA_atom.structure == "ALPHA": # so it's in an alpha helix
                    another_alpha_is_close = False
                    for other_CA_atom_index in CA_list: # so now compare that CA to all the other CA's
                        other_CA_atom = self.AllAtoms[other_CA_atom_index]
                        if other_CA_atom.structure == "ALPHA": # so it's also in an alpha helix
                            if other_CA_atom.resid - 3 == CA_atom.resid or other_CA_atom.resid + 3 == CA_atom.resid: # so this CA atom is one of the ones the first atom might hydrogen bond with
                                if other_CA_atom.coordinates.dist_to(CA_atom.coordinates) < 6.0: # so these two CA atoms are close enough together that their residues are probably hydrogen bonded
                                    another_alpha_is_close = True
                                    break
                    if another_alpha_is_close == False:
                        self.set_structure_of_residue(CA_atom.chain, CA_atom.resid, "OTHER")
                        change = True

            # Alpha helices are only alpha helices if they span at least 4 residues (to wrap around and hydrogen bond). I'm going to require them to span at least 5 residues, based on examination of many structures.
            for index_in_list in range(len(CA_list)-5): 
                
                index_in_pdb1 = CA_list[index_in_list]
                index_in_pdb2 = CA_list[index_in_list+1]
                index_in_pdb3 = CA_list[index_in_list+2]
                index_in_pdb4 = CA_list[index_in_list+3]
                index_in_pdb5 = CA_list[index_in_list+4]
                index_in_pdb6 = CA_list[index_in_list+5]

                atom1 = self.AllAtoms[index_in_pdb1]
                atom2 = self.AllAtoms[index_in_pdb2]
                atom3 = self.AllAtoms[index_in_pdb3]
                atom4 = self.AllAtoms[index_in_pdb4]
                atom5 = self.AllAtoms[index_in_pdb5]
                atom6 = self.AllAtoms[index_in_pdb6]
                
                if atom1.resid + 1 == atom2.resid and atom2.resid + 1 == atom3.resid and atom3.resid + 1 == atom4.resid and atom4.resid + 1 == atom5.resid and atom5.resid + 1 == atom6.resid: # so they are sequential
                    
                    if atom1.structure != "ALPHA" and atom2.structure == "ALPHA" and atom3.structure != "ALPHA":
                        self.set_structure_of_residue(atom2.chain, atom2.resid, "OTHER")
                        change = True
                    if atom2.structure != "ALPHA" and atom3.structure == "ALPHA" and atom4.structure != "ALPHA":
                        self.set_structure_of_residue(atom3.chain, atom3.resid, "OTHER")
                        change = True
                    if atom3.structure != "ALPHA" and atom4.structure == "ALPHA" and atom5.structure != "ALPHA":
                        self.set_structure_of_residue(atom4.chain, atom4.resid, "OTHER")
                        change = True
                    if atom4.structure != "ALPHA" and atom5.structure == "ALPHA" and atom6.structure != "ALPHA":
                        self.set_structure_of_residue(atom5.chain, atom5.resid, "OTHER")
                        change = True
                        
                    if atom1.structure != "ALPHA" and atom2.structure == "ALPHA" and atom3.structure == "ALPHA" and atom4.structure != "ALPHA":
                        self.set_structure_of_residue(atom2.chain, atom2.resid, "OTHER")
                        self.set_structure_of_residue(atom3.chain, atom3.resid, "OTHER")
                        change = True
                    if atom2.structure != "ALPHA" and atom3.structure == "ALPHA" and atom4.structure == "ALPHA" and atom5.structure != "ALPHA":
                        self.set_structure_of_residue(atom3.chain, atom3.resid, "OTHER")
                        self.set_structure_of_residue(atom4.chain, atom4.resid, "OTHER")
                        change = True
                    if atom3.structure != "ALPHA" and atom4.structure == "ALPHA" and atom5.structure == "ALPHA" and atom6.structure != "ALPHA":
                        self.set_structure_of_residue(atom4.chain, atom4.resid, "OTHER")
                        self.set_structure_of_residue(atom5.chain, atom5.resid, "OTHER")
                        change = True

                    if atom1.structure != "ALPHA" and atom2.structure == "ALPHA" and atom3.structure == "ALPHA" and atom4.structure == "ALPHA" and atom5.structure != "ALPHA":
                        self.set_structure_of_residue(atom2.chain, atom2.resid, "OTHER")
                        self.set_structure_of_residue(atom3.chain, atom3.resid, "OTHER")
                        self.set_structure_of_residue(atom4.chain, atom4.resid, "OTHER")
                        change = True
                    if atom2.structure != "ALPHA" and atom3.structure == "ALPHA" and atom4.structure == "ALPHA" and atom5.structure == "ALPHA" and atom6.structure != "ALPHA":
                        self.set_structure_of_residue(atom3.chain, atom3.resid, "OTHER")
                        self.set_structure_of_residue(atom4.chain, atom4.resid, "OTHER")
                        self.set_structure_of_residue(atom5.chain, atom5.resid, "OTHER")
                        change = True

                    if atom1.structure != "ALPHA" and atom2.structure == "ALPHA" and atom3.structure == "ALPHA" and atom4.structure == "ALPHA" and atom5.structure == "ALPHA" and atom6.structure != "ALPHA":
                        self.set_structure_of_residue(atom2.chain, atom2.resid, "OTHER")
                        self.set_structure_of_residue(atom3.chain, atom3.resid, "OTHER")
                        self.set_structure_of_residue(atom4.chain, atom4.resid, "OTHER")
                        self.set_structure_of_residue(atom5.chain, atom5.resid, "OTHER")
                        change = True

            # now go through each of the BETA CA atoms. A residue is only going to be called a beta sheet if CA atom is within 6.0 A of another CA beta, same chain, but index difference > 2.
            for CA_atom_index in CA_list:
                CA_atom = self.AllAtoms[CA_atom_index]
                if CA_atom.structure == "BETA": # so it's in a beta sheet
                    another_beta_is_close = False
                    for other_CA_atom_index in CA_list:
                        if other_CA_atom_index != CA_atom_index: # so not comparing an atom to itself
                            other_CA_atom = self.AllAtoms[other_CA_atom_index]
                            if other_CA_atom.structure == "BETA": # so you're comparing it only to other BETA-sheet atoms
                                if other_CA_atom.chain == CA_atom.chain: # so require them to be on the same chain. needed to indecies can be fairly compared
                                    if math.fabs(other_CA_atom.resid - CA_atom.resid) > 2: # so the two residues are not simply adjacent to each other on the chain
                                        if CA_atom.coordinates.dist_to(other_CA_atom.coordinates) < 6.0: # so these to atoms are close to each other
                                            another_beta_is_close = True
                                            break
                    if another_beta_is_close == False:
                        self.set_structure_of_residue(CA_atom.chain, CA_atom.resid, "OTHER")
                        change = True
                
            # Now some more post-processing needs to be done. Do this again to clear up mess that may have just been created (single residue beta strand, for example)
            # Beta sheets are usually at least 3 residues long
            
            for index_in_list in range(len(CA_list)-3):
                
                index_in_pdb1 = CA_list[index_in_list]
                index_in_pdb2 = CA_list[index_in_list+1]
                index_in_pdb3 = CA_list[index_in_list+2]
                index_in_pdb4 = CA_list[index_in_list+3]
                
                atom1 = self.AllAtoms[index_in_pdb1]
                atom2 = self.AllAtoms[index_in_pdb2]
                atom3 = self.AllAtoms[index_in_pdb3]
                atom4 = self.AllAtoms[index_in_pdb4]
                
                if atom1.resid + 1 == atom2.resid and atom2.resid + 1 == atom3.resid and atom3.resid + 1 == atom4.resid: # so they are sequential
                    
                    if atom1.structure != "BETA" and atom2.structure == "BETA" and atom3.structure != "BETA":
                        self.set_structure_of_residue(atom2.chain, atom2.resid, "OTHER")
                        change = True
                    if atom2.structure != "BETA" and atom3.structure == "BETA" and atom4.structure != "BETA":
                        self.set_structure_of_residue(atom3.chain, atom3.resid, "OTHER")
                        change = True
                    if atom1.structure != "BETA" and atom2.structure == "BETA" and atom3.structure == "BETA" and atom4.structure != "BETA":
                        self.set_structure_of_residue(atom2.chain, atom2.resid, "OTHER")
                        self.set_structure_of_residue(atom3.chain, atom3.resid, "OTHER")
                        change = True
            
    def set_structure_of_residue(self, chain, resid, structure):
        for atom_index in self.AllAtoms:
            atom = self.AllAtoms[atom_index]
            if atom.chain == chain and atom.resid == resid:
                atom.structure = structure

class MathFunctions:
    
    def planrity(self, point1, point2, point3, point4):
    
            x1 = point1.x
            y1 = point1.y
            z1 = point1.z
            x2 = point2.x
            y2 = point2.y
            z2 = point2.z
            x3 = point3.x
            y3 = point3.y
            z3 = point3.z
            x4 = point4.x
            y4 = point4.y
            z4 = point4.z
    
    
            A = (y1*(z2-z3))+(y2*(z3-z1))+(y3*(z1-z2))
            B = (z1*(x2-x3))+(z2*(x3-x1))+(z3*(x1-x2))
            C = (x1*(y2-y3))+(x2*(y3-y1))+(x3*(y1-y2))
            D = ((-x1)*((y2*z3)-(y3*z2)))+((-x2)*((y3*z1)-(y1*z3)))+((-x3)*((y1*z2)-(y2*z1)))
            distance=(math.fabs((A*x4)+(B*y4)+(C*z4)+D))/(math.sqrt(math.pow(A,2) + math.pow(B,2) + math.pow(C,2)))
            
            A1 = (y1*(z2-z4))+(y2*(z4-z1))+(y4*(z1-z2))
            B1 = (z1*(x2-x4))+(z2*(x4-x1))+(z4*(x1-x2))
            C1 = (x1*(y2-y4))+(x2*(y4-y1))+(x4*(y1-y2))
            D1 = ((-x1)*((y2*z4)-(y4*z2)))+((-x2)*((y4*z1)-(y1*z4)))+((-x4)*((y1*z2)-(y2*z1)))
            distance1=(math.fabs((A1*x3)+(B1*y3)+(C1*z3)+D1))/(math.sqrt(math.pow(A1,2) + math.pow(B1,2) + math.pow(C1,2)))
            
            A2 = (y1*(z4-z3))+(y4*(z3-z1))+(y3*(z1-z4))
            B2 = (z1*(x4-x3))+(z4*(x3-x1))+(z3*(x1-x4))
            C2 = (x1*(y4-y3))+(x4*(y3-y1))+(x3*(y1-y4))
            D2 = ((-x1)*((y4*z3)-(y3*z4)))+((-x4)*((y3*z1)-(y1*z3)))+((-x3)*((y1*z4)-(y4*z1)))
            distance2=(math.fabs((A2*x2)+(B2*y2)+(C2*z2)+D2))/(math.sqrt(math.pow(A2,2) + math.pow(B2,2) + math.pow(C2,2)))
            
            A3 = (y4*(z2-z3))+(y2*(z3-z4))+(y3*(z4-z2))
            B3 = (z4*(x2-x3))+(z2*(x3-x4))+(z3*(x4-x2))
            C3 = (x4*(y2-y3))+(x2*(y3-y4))+(x3*(y4-y2))
            D3 = ((-x4)*((y2*z3)-(y3*z2)))+((-x2)*((y3*z4)-(y4*z3)))+((-x3)*((y4*z2)-(y2*z4)))
            distance3=(math.fabs((A3*x1)+(B3*y1)+(C3*z1)+D3))/(math.sqrt(math.pow(A3,2) + math.pow(B3,2) + math.pow(C3,2)))
    
            final_dist = -1
    
            if (distance < distance1 and distance < distance2 and distance < distance3):
                    final_dist = distance
            elif (distance1 < distance and distance1 < distance2 and distance1 < distance3):
                    final_dist = distance1
            elif (distance2 < distance and distance2 < distance1 and distance2 < distance3):
                    final_dist = distance2
            elif (distance3 < distance and distance3 < distance1 and distance3 < distance2):
                    final_dist = distance3
    
            # Now normalize by the length of the longest bond
    
            return final_dist

    def vector_subtraction(self, vector1, vector2): # vector1 - vector2
        return point(vector1.x - vector2.x, vector1.y - vector2.y, vector1.z - vector2.z)
    
    def CrossProduct(self, Pt1, Pt2): # never tested
        Response = point(0,0,0)
    
        Response.x = Pt1.y * Pt2.z - Pt1.z * Pt2.y
        Response.y = Pt1.z * Pt2.x - Pt1.x * Pt2.z
        Response.z = Pt1.x * Pt2.y - Pt1.y * Pt2.x
    
        return Response;
    
    def vector_scalar_multiply(self, vector, scalar):
        return point(vector.x * scalar, vector.y * scalar, vector.z * scalar)
    
    def dot_product(self, point1, point2):
        return point1.x * point2.x + point1.y * point2.y + point1.z * point2.z
    
    def dihedral(self, point1, point2, point3, point4): # never tested
    
        b1 = self.vector_subtraction(point2, point1)
        b2 = self.vector_subtraction(point3, point2)
        b3 = self.vector_subtraction(point4, point3)
    
        b2Xb3 = self.CrossProduct(b2,b3)
        b1Xb2 = self.CrossProduct(b1,b2)
    
        b1XMagb2 = self.vector_scalar_multiply(b1,b2.Magnitude())
        radians = math.atan2(self.dot_product(b1XMagb2,b2Xb3), self.dot_product(b1Xb2,b2Xb3))
        return radians
    
    def angle_between_three_points(self, point1, point2, point3): # As in three connected atoms
        vector1 = self.vector_subtraction(point1, point2)
        vector2 = self.vector_subtraction(point3, point2)
        return self.angle_between_points(vector1, vector2)
    
    def angle_between_points(self, point1, point2):
        new_point1 = self.return_normalized_vector(point1)
        new_point2 = self.return_normalized_vector(point2)
        dot_prod = self.dot_product(new_point1, new_point2)
        if dot_prod > 1.0: dot_prod = 1.0 # to prevent errors that can rarely occur
        if dot_prod < -1.0: dot_prod = -1.0
        return math.acos(dot_prod)
    
    def return_normalized_vector(self, vector):
        dist = self.distance(point(0,0,0), vector)
        return point(vector.x/dist, vector.y/dist, vector.z/dist)
    
    def distance(self, point1, point2):
        deltax = point1.x - point2.x
        deltay = point1.y - point2.y
        deltaz = point1.z - point2.z
    
        return math.sqrt(math.pow(deltax,2) + math.pow(deltay,2) + math.pow(deltaz,2))
        
    def project_point_onto_plane(self, apoint, plane_coefficients): # essentially finds the point on the plane that is closest to the specified point
        # the plane_coefficients are [a,b,c,d], where the plane is ax + by + cz = d

        # First, define a plane using cooeficients a, b, c, d such that ax + by + cz = d
        a = plane_coefficients[0]
        b = plane_coefficients[1]
        c = plane_coefficients[2]
        d = plane_coefficients[3]
        
        # Now, define a point in space (s,u,v)
        s = apoint.x
        u = apoint.y
        v = apoint.z
        
        # the formula of a line perpendicular to the plan passing through (s,u,v) is:
        #x = s + at
        #y = u + bt
        #z = v + ct
        
        t = (d - a*s - b*u - c*v) / (a*a + b*b + c*c)
        
        # here's the point closest on the plane
        x = s + a*t
        y = u + b*t
        z = v + c*t
        
        return point(x,y,z)

class binana:
    
    functions = MathFunctions()
    
    # supporting functions
    def list_alphebetize_and_combine(self, list):
        list.sort()
        return '_'.join(list)

    def hashtable_entry_add_one(self, hashtable, key, toadd = 1): # note that dictionaries (hashtables) are passed by reference in python
        if hashtable.has_key(key):
            hashtable[key] = hashtable[key] + toadd
        else:
            hashtable[key] = toadd

    def center(self, string, length):
        while len(string) < length:
            string = " " + string
            if len(string) < length:
                string = string + " "
        return string

    # The meat of the class
    def __init__(self, ligand_pdbqt_filename, receptor_pdbqt_filename, parameters):
        
        ligand = PDB()
        ligand.LoadPDB(ligand_pdbqt_filename)
        
        receptor = PDB()
        receptor.LoadPDB(receptor_pdbqt_filename)
        receptor.assign_secondary_structure()

        # Get distance measurements between protein and ligand atom types, as well as some other measurements

        ligand_receptor_atom_type_pairs_less_than_two_half = {}
        ligand_receptor_atom_type_pairs_less_than_four = {}
        ligand_receptor_atom_type_pairs_electrostatic = {}
        active_site_flexibility = {}
        hbonds = {}
        hydrophobics = {}
        
        functions = MathFunctions()
        
        pdb_close_contacts = PDB()
        pdb_contacts = PDB()
        pdb_contacts_alpha_helix = PDB()
        pdb_contacts_beta_sheet = PDB()
        pdb_contacts_other_2nd_structure = PDB()
        pdb_side_chain = PDB()
        pdb_back_bone = PDB()
        pdb_hydrophobic = PDB()
        pdb_hbonds = PDB()
        
        close_contacts_labels = []
        contacts_labels = []
        hydrophobic_labels = []
        hbonds_labels = []
        
        for ligand_atom_index in ligand.AllAtoms:
            for receptor_atom_index in receptor.AllAtoms:
                ligand_atom = ligand.AllAtoms[ligand_atom_index]
                receptor_atom = receptor.AllAtoms[receptor_atom_index]
                
                dist = ligand_atom.coordinates.dist_to(receptor_atom.coordinates)
                if dist < parameters.params['close_contacts_dist1_cutoff']: # less than 2.5 A
                    list = [ligand_atom.atomtype, receptor_atom.atomtype]
                    self.hashtable_entry_add_one(ligand_receptor_atom_type_pairs_less_than_two_half, self.list_alphebetize_and_combine(list))
                    pdb_close_contacts.AddNewAtom(ligand_atom.copy_of())
                    pdb_close_contacts.AddNewAtom(receptor_atom.copy_of())
                    
                    close_contacts_labels.append((ligand_atom.string_id(), receptor_atom.string_id()))
                    
                elif dist < parameters.params['close_contacts_dist2_cutoff']: # less than 4 A
                    list = [ligand_atom.atomtype, receptor_atom.atomtype]
                    self.hashtable_entry_add_one(ligand_receptor_atom_type_pairs_less_than_four, self.list_alphebetize_and_combine(list))
                    pdb_contacts.AddNewAtom(ligand_atom.copy_of())
                    pdb_contacts.AddNewAtom(receptor_atom.copy_of())
                    
                    contacts_labels.append((ligand_atom.string_id(), receptor_atom.string_id()))

                if dist < parameters.params['electrostatic_dist_cutoff']:
                    # calculate electrostatic energies for all less than 4 A
                    ligand_charge = ligand_atom.charge
                    receptor_charge = receptor_atom.charge
                    coulomb_energy = (ligand_charge * receptor_charge / dist) * 138.94238460104697e4 # to convert into J/mol # might be nice to double check this
                    list = [ligand_atom.atomtype, receptor_atom.atomtype]
                    self.hashtable_entry_add_one(ligand_receptor_atom_type_pairs_electrostatic, self.list_alphebetize_and_combine(list), coulomb_energy)
                    
                if dist < parameters.params['active_site_flexibility_dist_cutoff']:
                    # Now get statistics to judge active-site flexibility
                    flexibility_key = receptor_atom.SideChainOrBackBone() + "_" + receptor_atom.structure # first can be sidechain or backbone, second back be alpha, beta, or other, so six catagories
                    if receptor_atom.structure == "ALPHA": pdb_contacts_alpha_helix.AddNewAtom(receptor_atom.copy_of())
                    elif receptor_atom.structure == "BETA": pdb_contacts_beta_sheet.AddNewAtom(receptor_atom.copy_of())
                    elif receptor_atom.structure == "OTHER": pdb_contacts_other_2nd_structure.AddNewAtom(receptor_atom.copy_of())

                    if receptor_atom.SideChainOrBackBone() == "BACKBONE": pdb_back_bone.AddNewAtom(receptor_atom.copy_of())
                    elif receptor_atom.SideChainOrBackBone() == "SIDECHAIN": pdb_side_chain.AddNewAtom(receptor_atom.copy_of())

                    self.hashtable_entry_add_one(active_site_flexibility, flexibility_key)
                    
                if dist < parameters.params['hydrophobic_dist_cutoff']:
                    # Now see if there's hydrophobic contacts (C-C contacts)
                    if ligand_atom.element == "C" and receptor_atom.element == "C":
                        hydrophobic_key = receptor_atom.SideChainOrBackBone() + "_" + receptor_atom.structure
                        pdb_hydrophobic.AddNewAtom(ligand_atom.copy_of())
                        pdb_hydrophobic.AddNewAtom(receptor_atom.copy_of())
                        
                        self.hashtable_entry_add_one(hydrophobics, hydrophobic_key)
                        
                        hydrophobic_labels.append((ligand_atom.string_id(), receptor_atom.string_id()))
                    
                if dist < parameters.params['hydrogen_bond_dist_cutoff']:
                    # Now see if there's some sort of hydrogen bond between these two atoms. distance cutoff = 4, angle cutoff = 40. Note that this is liberal.
                    if (ligand_atom.element == "O" or ligand_atom.element == "N") and (receptor_atom.element == "O" or receptor_atom.element == "N"):
                        
                        # now build a list of all the hydrogens close to these atoms
                        hydrogens = []
                        
                        for atm_index in ligand.AllAtoms:
                            if ligand.AllAtoms[atm_index].element == "H": # so it's a hydrogen
                                if ligand.AllAtoms[atm_index].coordinates.dist_to(ligand_atom.coordinates) < 1.3: # O-H distance is 0.96 A, N-H is 1.01 A. See http://www.science.uwaterloo.ca/~cchieh/cact/c120/bondel.html
                                    ligand.AllAtoms[atm_index].comment = "LIGAND"
                                    hydrogens.append(ligand.AllAtoms[atm_index])
                            
                        for atm_index in receptor.AllAtoms:
                            if receptor.AllAtoms[atm_index].element == "H": # so it's a hydrogen
                                if receptor.AllAtoms[atm_index].coordinates.dist_to(receptor_atom.coordinates) < 1.3: # O-H distance is 0.96 A, N-H is 1.01 A. See http://www.science.uwaterloo.ca/~cchieh/cact/c120/bondel.html
                                    receptor.AllAtoms[atm_index].comment = "RECEPTOR"
                                    hydrogens.append(receptor.AllAtoms[atm_index])
                        
                        # now we need to check the angles
                        for hydrogen in hydrogens:
                            if math.fabs(180 - functions.angle_between_three_points(ligand_atom.coordinates, hydrogen.coordinates, receptor_atom.coordinates) * 180.0 / math.pi) <= parameters.params['hydrogen_bond_angle_cutoff']:
                                hbonds_key = "HDONOR_" + hydrogen.comment + "_" + receptor_atom.SideChainOrBackBone() + "_" + receptor_atom.structure
                                pdb_hbonds.AddNewAtom(ligand_atom.copy_of())
                                pdb_hbonds.AddNewAtom(hydrogen.copy_of())
                                pdb_hbonds.AddNewAtom(receptor_atom.copy_of())
                                self.hashtable_entry_add_one(hbonds, hbonds_key)
                                
                                hbonds_labels.append((ligand_atom.string_id(), hydrogen.string_id(), receptor_atom.string_id()))

        # Get the total number of each atom type in the ligand
        ligand_atom_types = {}
        for ligand_atom_index in ligand.AllAtoms:
            ligand_atom = ligand.AllAtoms[ligand_atom_index]
            self.hashtable_entry_add_one(ligand_atom_types, ligand_atom.atomtype)
            
        pi_padding = parameters.params['pi_padding_dist'] # This is perhaps controversial. I noticed that often a pi-cation interaction or other pi interaction was only slightly off, but looking at the structure, it was clearly supposed to be a
        # pi-cation interaction. I've decided then to artificially expand the radius of each pi ring. Think of this as adding in a VDW radius, or accounting for poor crystal-structure resolution, or whatever you want
        # to justify it.
        
        # Count pi-pi stacking and pi-T stacking interactions
        PI_interactions = {}
        pdb_pistack = PDB()
        pdb_pi_T = PDB()
        pi_stacking_labels = []
        T_stacking_labels = []
        
        # "PI-Stacking Interactions ALIVE AND WELL IN PROTEINS" says distance of 7.5 A is good cutoff. This seems really big to me, except that pi-pi interactions (parallel) are actuall usually off centered. Interesting paper.
        # Note that adenine and tryptophan count as two aromatic rings. So, for example, an interaction between these two, if positioned correctly, could count for 4 pi-pi interactions.
        for aromatic1 in ligand.aromatic_rings:
            for aromatic2 in receptor.aromatic_rings:
                dist = aromatic1.center.dist_to(aromatic2.center)
                if dist < parameters.params['pi_pi_interacting_dist_cutoff']: # so there could be some pi-pi interactions.
                    # first, let's check for stacking interactions. Are the two pi's roughly parallel?
                    aromatic1_norm_vector = point(aromatic1.plane_coeff[0], aromatic1.plane_coeff[1], aromatic1.plane_coeff[2])
                    aromatic2_norm_vector = point(aromatic2.plane_coeff[0], aromatic2.plane_coeff[1], aromatic2.plane_coeff[2])
                    angle_between_planes = self.functions.angle_between_points(aromatic1_norm_vector, aromatic2_norm_vector) * 180.0/math.pi

                    if math.fabs(angle_between_planes-0) < parameters.params['pi_stacking_angle_tolerance'] or math.fabs(angle_between_planes-180) < parameters.params['pi_stacking_angle_tolerance']: # so they're more or less parallel, it's probably pi-pi stackingoutput_dir
                        # now, pi-pi are not usually right on top of each other. They're often staggared. So I don't want to just look at the centers of the rings and compare. Let's look at each of the atoms.
                        # do atom of the atoms of one ring, when projected onto the plane of the other, fall within that other ring?
                        
                        pi_pi = False # start by assuming it's not a pi-pi stacking interaction
                        for ligand_ring_index in aromatic1.indices:
                            # project the ligand atom onto the plane of the receptor ring
                            pt_on_receptor_plane = self.functions.project_point_onto_plane(ligand.AllAtoms[ligand_ring_index].coordinates, aromatic2.plane_coeff)
                            if pt_on_receptor_plane.dist_to(aromatic2.center) <= aromatic2.radius + pi_padding:
                                pi_pi = True
                                break
                        
                        if pi_pi == False: # if you've already determined it's a pi-pi stacking interaction, no need to keep trying
                            for receptor_ring_index in aromatic2.indices:
                                # project the ligand atom onto the plane of the receptor ring
                                pt_on_ligand_plane = self.functions.project_point_onto_plane(receptor.AllAtoms[receptor_ring_index].coordinates, aromatic1.plane_coeff)
                                if pt_on_ligand_plane.dist_to(aromatic1.center) <= aromatic1.radius + pi_padding:
                                    pi_pi = True
                                    break
                        
                        if pi_pi == True:
                            structure = receptor.AllAtoms[aromatic2.indices[0]].structure
                            if structure == "": structure = "OTHER" # since it could be interacting with a cofactor or something
                            key = "STACKING_" + structure
                            
                            for index in aromatic1.indices: pdb_pistack.AddNewAtom(ligand.AllAtoms[index].copy_of())
                            for index in aromatic2.indices: pdb_pistack.AddNewAtom(receptor.AllAtoms[index].copy_of())
                            
                            self.hashtable_entry_add_one(PI_interactions, key)
                            
                            pi_stacking_labels.append(("[" + " / ".join([ligand.AllAtoms[index].string_id() for index in aromatic1.indices]) + "]", "[" + " / ".join([receptor.AllAtoms[index].string_id() for index in aromatic2.indices]) + "]"))
                            
                    elif math.fabs(angle_between_planes-90) < parameters.params['T_stacking_angle_tolerance'] or math.fabs(angle_between_planes-270) < parameters.params['T_stacking_angle_tolerance']: # so they're more or less perpendicular, it's probably a pi-edge interaction
                        
                        # having looked at many structures, I noticed the algorithm was identifying T-pi reactions when the two rings were in fact quite distant, often with other atoms
                        # in between. Eye-balling it, requiring that at their closest they be at least 5 A apart seems to separate the good T's from the bad
                        min_dist = 100.0
                        for ligand_ind in aromatic1.indices:
                            ligand_at = ligand.AllAtoms[ligand_ind]
                            for receptor_ind in aromatic2.indices:
                                receptor_at = receptor.AllAtoms[receptor_ind]
                                dist = ligand_at.coordinates.dist_to(receptor_at.coordinates)
                                if dist < min_dist: min_dist = dist
                                
                        if min_dist <= parameters.params['T_stacking_closest_dist_cutoff']: # so at their closest points, the two rings come within 5 A of each other.
                        
                            # okay, is the ligand pi pointing into the receptor pi, or the other way around?
                            # first, project the center of the ligand pi onto the plane of the receptor pi, and vs. versa
                            
                            # This could be directional somehow, like a hydrogen bond.
                            
                            pt_on_receptor_plane = self.functions.project_point_onto_plane(aromatic1.center, aromatic2.plane_coeff)
                            pt_on_lignad_plane = self.functions.project_point_onto_plane(aromatic2.center, aromatic1.plane_coeff)
                            
                            # now, if it's a true pi-T interaction, this projected point should fall within the ring whose plane it's been projected into.
                            if (pt_on_receptor_plane.dist_to(aromatic2.center) <= aromatic2.radius + pi_padding) or (pt_on_lignad_plane.dist_to(aromatic1.center) <= aromatic1.radius + pi_padding): # so it is in the ring on the projected plane.
                                structure = receptor.AllAtoms[aromatic2.indices[0]].structure
                                if structure == "": structure = "OTHER" # since it could be interacting with a cofactor or something
                                key = "T-SHAPED_" + structure
    
                                for index in aromatic1.indices: pdb_pi_T.AddNewAtom(ligand.AllAtoms[index].copy_of())
                                for index in aromatic2.indices: pdb_pi_T.AddNewAtom(receptor.AllAtoms[index].copy_of())
    
                                self.hashtable_entry_add_one(PI_interactions, key)

                                T_stacking_labels.append(("[" + " / ".join([ligand.AllAtoms[index].string_id() for index in aromatic1.indices]) + "]", "[" + " / ".join([receptor.AllAtoms[index].string_id() for index in aromatic2.indices]) + "]"))
                            
        # Now identify pi-cation interactions
        pdb_pi_cat = PDB()
        pi_cat_labels = []
        
        for aromatic in receptor.aromatic_rings:
            for charged in ligand.charges:
                if charged.positive == True: # so only consider positive charges
                    if charged.coordinates.dist_to(aromatic.center) < parameters.params['cation_pi_dist_cutoff']: # distance cutoff based on "Cation-pi interactions in structural biology."
                        # project the charged onto the plane of the aromatic
                        charge_projected = self.functions.project_point_onto_plane(charged.coordinates,aromatic.plane_coeff)
                        if charge_projected.dist_to(aromatic.center) < aromatic.radius + pi_padding:
                            structure = receptor.AllAtoms[aromatic.indices[0]].structure
                            if structure == "": structure = "OTHER" # since it could be interacting with a cofactor or something
                            key = "PI-CATION_LIGAND-CHARGED_" + structure
                            
                            for index in aromatic.indices: pdb_pi_cat.AddNewAtom(receptor.AllAtoms[index].copy_of())
                            for index in charged.indices: pdb_pi_cat.AddNewAtom(ligand.AllAtoms[index].copy_of())
                            
                            self.hashtable_entry_add_one(PI_interactions, key)
                            
                            pi_cat_labels.append(("[" + " / ".join([ligand.AllAtoms[index].string_id() for index in charged.indices]) + "]", "[" + " / ".join([receptor.AllAtoms[index].string_id() for index in aromatic.indices]) + "]"))
                    
        for aromatic in ligand.aromatic_rings: # now it's the ligand that has the aromatic group
            for charged in receptor.charges:
                if charged.positive == True: # so only consider positive charges
                    if charged.coordinates.dist_to(aromatic.center) < parameters.params['cation_pi_dist_cutoff']: # distance cutoff based on "Cation-pi interactions in structural biology."
                        # project the charged onto the plane of the aromatic
                        charge_projected = self.functions.project_point_onto_plane(charged.coordinates,aromatic.plane_coeff)
                        if charge_projected.dist_to(aromatic.center) < aromatic.radius + pi_padding:
                            structure = receptor.AllAtoms[charged.indices[0]].structure
                            if structure == "": structure = "OTHER" # since it could be interacting with a cofactor or something
                            key = "PI-CATION_RECEPTOR-CHARGED_" + structure
    
                            for index in aromatic.indices: pdb_pi_cat.AddNewAtom(ligand.AllAtoms[index].copy_of())
                            for index in charged.indices: pdb_pi_cat.AddNewAtom(receptor.AllAtoms[index].copy_of())
    
                            self.hashtable_entry_add_one(PI_interactions, key)

                            pi_cat_labels.append(("[" + " / ".join([ligand.AllAtoms[index].string_id() for index in aromatic.indices]) + "]", "[" + " / ".join([receptor.AllAtoms[index].string_id() for index in charged.indices]) + "]"))

        # now count the number of salt bridges
        pdb_salt_bridges = PDB()
        salt_bridges = {}
        salt_bridge_labels = []
        for receptor_charge in receptor.charges:
            for ligand_charge in ligand.charges:
                if ligand_charge.positive != receptor_charge.positive: # so they have oppositve charges
                    if ligand_charge.coordinates.dist_to(receptor_charge.coordinates) < parameters.params['salt_bridge_dist_cutoff']: # 4  is good cutoff for salt bridges according to "Close-Range Electrostatic Interactions in Proteins", but looking at complexes, I decided to go with 5.5 A
                        structure = receptor.AllAtoms[receptor_charge.indices[0]].structure
                        if structure == "": structure = "OTHER" # since it could be interacting with a cofactor or something
                        key = "SALT-BRIDGE_" + structure
                        
                        for index in receptor_charge.indices: pdb_salt_bridges.AddNewAtom(receptor.AllAtoms[index].copy_of())
                        for index in ligand_charge.indices: pdb_salt_bridges.AddNewAtom(ligand.AllAtoms[index].copy_of())
                        
                        self.hashtable_entry_add_one(salt_bridges, key)

                        salt_bridge_labels.append(("[" + " / ".join([ligand.AllAtoms[index].string_id() for index in ligand_charge.indices]) + "]", "[" + " / ".join([receptor.AllAtoms[index].string_id() for index in receptor_charge.indices]) + "]"))
                        
        # Now save the files
        preface ="REMARK "
            
        # if an output directory is specified, and it doesn't exist, create it
        if parameters.params['output_dir'] != "":
            if not os.path.exists(parameters.params['output_dir']):
                os.mkdir(parameters.params['output_dir'])

        ''''# old output format
        output = ""
        output = output + "Atom-type pair counts within " + str(parameters.params['close_contacts_dist1_cutoff']) + " : " + str(ligand_receptor_atom_type_pairs_less_than_two_half) + "\n"
        output = output + "Atom-type pair counts within " + str(parameters.params['close_contacts_dist2_cutoff']) + " : " + str(ligand_receptor_atom_type_pairs_less_than_four) + "\n"
        output = output + "Ligand atom types: " + str(ligand_atom_types) + "\n"
        output = output + "Electrostatic energy by atom-type pair, in J/mol: " + str(ligand_receptor_atom_type_pairs_electrostatic) + "\n"
        output = output + "Number of rotatable bonds in ligand: " + str(ligand.rotateable_bonds_count) + "\n"
        output = output + "Active-site flexibility: " + str(active_site_flexibility) + "\n"
        output = output + "HBonds: " + str(hbonds) + "\n"
        output = output + "Hydrophobic contacts (C-C): " + str(hydrophobics) + "\n"
        output = output + "pi interactions: " + str(PI_interactions) + "\n"
        output = output + "Salt bridges: " + str(salt_bridges) + "\n"

        print output'''
        
        output = ""
        
        # restate the parameters
        output = output + preface + "Command-line parameters used:" + "\n"
        output = output + preface + "                 Parameter              |            Value           " + "\n"
        output = output + preface + "   -------------------------------------|----------------------------" + "\n"
        for key in parameters.params.keys():
            value = str(parameters.params[key])
            output = output + preface + "   " + self.center(key,37) + "| " + self.center(value,27)  + "\n"
        
        # a description of the analysis
        
        output = output + preface + "" + "\n"
        output = output + preface + "Atom-type pair counts within " + str(parameters.params['close_contacts_dist1_cutoff']) + " angstroms:" + "\n"
        output = output + preface + "    Atom Type | Atom Type | Count" + "\n"
        output = output + preface + "   -----------|-----------|-------" + "\n"
        for key in ligand_receptor_atom_type_pairs_less_than_two_half:
            value = ligand_receptor_atom_type_pairs_less_than_two_half[key]
            key = key.split("_")
            output = output + preface + "   " + self.center(key[0],11) + "|" + self.center(key[1],11) + "|" + self.center(str(value),7) + "\n"

        output = output + preface + "\nRaw data:\n" 
        for atom_pairs in close_contacts_labels: output = output + preface + '     ' + atom_pairs[0] + ' - ' + atom_pairs[1] + "\n"

        output = output + preface + "\n\n"
        output = output + preface + "Atom-type pair counts within " + str(parameters.params['close_contacts_dist2_cutoff']) + " angstroms:" + "\n"
        output = output + preface + "    Atom Type | Atom Type | Count" + "\n"
        output = output + preface + "   -----------|-----------|-------" + "\n"
        for key in ligand_receptor_atom_type_pairs_less_than_four:
            value = ligand_receptor_atom_type_pairs_less_than_four[key]
            key = key.split("_")
            output = output + preface + "   " + self.center(key[0],11) + "|" + self.center(key[1],11) + "|" + self.center(str(value),7) + "\n"

        output = output + preface + "\nRaw data:\n" 
        for atom_pairs in contacts_labels: output = output + preface + '     ' + atom_pairs[0] + ' - ' + atom_pairs[1] + "\n"

        output = output + preface + "" + "\n"
        output = output + preface + "Ligand atom types:" + "\n"
        output = output + preface + "    Atom Type " + "\n"
        output = output + preface + "   -----------" + "\n"
        for key in ligand_atom_types:
            output = output + preface + "   " + self.center(key,11) + "\n"
        
        output = output + preface + "" + "\n"
        output = output + preface + "Summed electrostatic energy by atom-type pair, in J/mol:" + "\n"
        output = output + preface + "    Atom Type | Atom Type | Energy (J/mol)" + "\n"
        output = output + preface + "   -----------|-----------|----------------" + "\n"
        for key in ligand_receptor_atom_type_pairs_electrostatic:
            value = ligand_receptor_atom_type_pairs_electrostatic[key]
            key = key.split("_")
            output = output + preface + "   " + self.center(key[0],11) + "|" + self.center(key[1],11) + "|" + self.center(str(value),16) + "\n"

        output = output + preface + "" + "\n"
        output = output + preface + "Number of rotatable bonds in the ligand: " + str(ligand.rotateable_bonds_count) + "\n"
        
        output = output + preface + "" + "\n"
        output = output + preface + "Active-site flexibility:" + "\n"
        output = output + preface + "    Sidechain/Backbone | Secondary Structure | Count " + "\n"
        output = output + preface + "   --------------------|---------------------|-------" + "\n"
        for key in active_site_flexibility:
            value = active_site_flexibility[key]
            key = key.split("_")
            output = output + preface + "   " + self.center(key[0],20) + "|" + self.center(key[1],21) + "|" + self.center(str(value),7) + "\n"
            
        output = output + preface + "" + "\n"
        output = output + preface + "Hydrogen bonds:" + "\n"
        output = output + preface + "    Location of Donor | Sidechain/Backbone | Secondary Structure | Count " + "\n"
        output = output + preface + "   -------------------|--------------------|---------------------|-------" + "\n"
        for key in hbonds:
            value = hbonds[key]
            key = key.split("_")
            output = output + preface + "   " + self.center(key[1],19) + "|" + self.center(key[2],20) + "|" + self.center(key[3],21) + "|" + self.center(str(value),7) + "\n"

        output = output + preface + "\nRaw data:\n" 
        for atom_pairs in hbonds_labels: output = output + preface + '     ' + atom_pairs[0] + ' - ' + atom_pairs[1] + ' - ' + atom_pairs[2] + "\n"

        output = output + preface + "" + "\n"
        output = output + preface + "Hydrophobic contacts (C-C):" + "\n"
        output = output + preface + "    Sidechain/Backbone | Secondary Structure | Count " + "\n"
        output = output + preface + "   --------------------|---------------------|-------" + "\n"
        for key in hydrophobics:
            value = hydrophobics[key]
            key = key.split("_")
            output = output + preface + "   " + self.center(key[0],20) + "|" + self.center(key[1],21) + "|" + self.center(str(value),7) + "\n"

        output = output + preface + "\nRaw data:\n" 
        for atom_pairs in hydrophobic_labels: output = output + preface + '     ' + atom_pairs[0] + ' - ' + atom_pairs[1] + "\n"

        stacking = []
        t_shaped = []
        pi_cation = []
        for key in PI_interactions:
            value = PI_interactions[key]
            together = key + "_" + str(value)
            if "STACKING" in together: stacking.append(together)
            if "CATION" in together: pi_cation.append(together)
            if "SHAPED" in together: t_shaped.append(together)
        
        output = output + preface + "" + "\n"
        output = output + preface + "pi-pi stacking interactions:" + "\n"
        output = output + preface + "    Secondary Structure | Count " + "\n"
        output = output + preface + "   ---------------------|-------" + "\n"
        for item in stacking:
            item = item.split("_")
            output = output + preface + "   " + self.center(item[1],21) + "|" + self.center(item[2],7) + "\n"

        output = output + preface + "\nRaw data:\n" 
        for atom_pairs in pi_stacking_labels: output = output + preface + '     ' + atom_pairs[0] + ' - ' + atom_pairs[1] + "\n"

        output = output + preface + "" + "\n"
        output = output + preface + "T-stacking (face-to-edge) interactions:" + "\n"
        output = output + preface + "    Secondary Structure | Count " + "\n"
        output = output + preface + "   ---------------------|-------" + "\n"
        for item in t_shaped: # need to check
            item = item.split("_")
            output = output + preface + "   " + self.center(item[1],21) + "|" + self.center(item[2],7) + "\n"

        output = output + preface + "\nRaw data:\n" 
        for atom_pairs in T_stacking_labels: output = output + preface + '     ' + atom_pairs[0] + ' - ' + atom_pairs[1] + "\n"

        output = output + preface + "" + "\n"
        output = output + preface + "Cation-pi interactions:" + "\n"
        output = output + preface + "    Which residue is charged? | Secondary Structure | Count " + "\n"
        output = output + preface + "   ---------------------------|---------------------|-------" + "\n"
        for item in pi_cation: # need to check
            item = item.split("_")
            item2 = item[1].split('-')
            output = output + preface + "   " + self.center(item2[0],27) + "|" + self.center(item[2],21) + "|" + self.center(item[3],7) + "\n"

        output = output + preface + "\nRaw data:\n" 
        for atom_pairs in pi_cat_labels: output = output + preface + '     ' + atom_pairs[0] + ' - ' + atom_pairs[1] + "\n"

        output = output + preface + "" + "\n"
        output = output + preface + "Salt Bridges:" + "\n"
        output = output + preface + "    Secondary Structure | Count " + "\n"
        output = output + preface + "   ---------------------|-------" + "\n"
        for key in salt_bridges:
            value = salt_bridges[key]
            key = key.split("_")
            output = output + preface + "   " + self.center(key[1],21) + "|" + self.center(str(value),7) + "\n"

        output = output + preface + "\nRaw data:\n" 
        for atom_pairs in salt_bridge_labels: output = output + preface + '     ' + atom_pairs[0] + ' - ' + atom_pairs[1] + "\n"

        pdb_close_contacts.SetResname("CCN")
        pdb_contacts.SetResname("CON")
        pdb_contacts_alpha_helix.SetResname("ALP")
        pdb_contacts_beta_sheet.SetResname("BET")
        pdb_contacts_other_2nd_structure.SetResname("OTH")
        pdb_back_bone.SetResname("BAC")
        pdb_side_chain.SetResname("SID")
        pdb_hydrophobic.SetResname("HYD")
        pdb_hbonds.SetResname("HBN")
        pdb_pistack.SetResname("PIS")
        pdb_pi_T.SetResname("PIT")
        pdb_pi_cat.SetResname("PIC")
        pdb_salt_bridges.SetResname("SAL")
        ligand.SetResname("LIG")
        
        if parameters.params['output_dir'] != "": # so an output directory has been specified. Write the pdb files out separately
            
            pdb_close_contacts.SavePDB(parameters.params['output_dir'] + '/close_contacts.pdb')
            pdb_contacts.SavePDB(parameters.params['output_dir'] + '/contacts.pdb')
            pdb_contacts_alpha_helix.SavePDB(parameters.params['output_dir'] + '/contacts_alpha_helix.pdb')
            pdb_contacts_beta_sheet.SavePDB(parameters.params['output_dir'] + '/contacts_beta_sheet.pdb')
            pdb_contacts_other_2nd_structure.SavePDB(parameters.params['output_dir'] + '/contacts_other_secondary_structure.pdb')
            pdb_back_bone.SavePDB(parameters.params['output_dir'] + '/back_bone.pdb')
            pdb_side_chain.SavePDB(parameters.params['output_dir'] + '/side_chain.pdb')
            pdb_hydrophobic.SavePDB(parameters.params['output_dir'] + '/hydrophobic.pdb')
            pdb_hbonds.SavePDB(parameters.params['output_dir'] + '/hydrogen_bonds.pdb')
            pdb_pistack.SavePDB(parameters.params['output_dir'] + '/pi_pi_stacking.pdb')
            pdb_pi_T.SavePDB(parameters.params['output_dir'] + '/T_stacking.pdb')
            pdb_pi_cat.SavePDB(parameters.params['output_dir'] + '/cat_pi.pdb')
            pdb_salt_bridges.SavePDB(parameters.params['output_dir'] + '/salt_bridges.pdb')
            ligand.SavePDB(parameters.params['output_dir'] + '/ligand.pdb')
            receptor.SavePDB(parameters.params['output_dir'] + '/receptor.pdb')
            
            f = open(parameters.params['output_dir'] + "log.txt",'w')
            f.write(output.replace("REMARK ",''))
            f.close()
            
            f = open(parameters.params['output_dir'] + 'state.vmd','w')
            f.write(self.vmd_state_file())
            f.close()
            
        if parameters.params['output_file'] == "" and parameters.params['output_dir'] == "": # so you're not outputing to either a file or a directory
            print output.replace("REMARK ","")
        
        if parameters.params['output_file'] != "": # so it's writing to a single file.
            
            # first, make an explaination.
            
            explain = 'The residue named "CCN" illustrates close contacts where the protein and ligand atoms come within ' + str(parameters.params['close_contacts_dist1_cutoff']) + ' of each other. "CON" illustrates close contacts where the protein and ligand atoms come within ' + str(parameters.params['close_contacts_dist2_cutoff']) + ' of each other. "ALP", "BET", and "OTH" illustrates receptor contacts whose respective protein residues have the alpha-helix, beta-sheet, or "other" secondary structure. "BAC" and "SID" illustrate receptor contacts that are part of the protein backbone and sidechain, respectively. "HYD" illustrates hydrophobic contacts between the protein and ligand. "HBN" illustrates hydrogen bonds. "SAL" illustrates salt bridges. "PIS" illustrates pi-pi stacking interactions, "PIT" illustrates T-stacking interactions, and "PIC" illustrates cation-pi interactions. Protein residue names are unchanged, but the ligand residue is now named "LIG".'
            
            output = output + "REMARK\n"
            
            lines = textwrap.wrap(explain, 71)
            for line in lines:
                output = output + "REMARK " + line + "\n"
            
            output = output + "REMARK\n"

            output = output + receptor.SavePDBString() + "TER\n" + ligand.SavePDBString() + "TER\n" + pdb_close_contacts.SavePDBString() + "TER\n"
            output = output + pdb_contacts.SavePDBString() + "TER\n" + pdb_contacts_alpha_helix.SavePDBString() + "TER\n" + pdb_contacts_beta_sheet.SavePDBString() + "TER\n"
            output = output + pdb_contacts_other_2nd_structure.SavePDBString() + "TER\n"+ pdb_back_bone.SavePDBString() + "TER\n" + pdb_side_chain.SavePDBString() + "TER\n"
            output = output + pdb_hydrophobic.SavePDBString() + "TER\n" + pdb_hbonds.SavePDBString() + "TER\n" + pdb_pistack.SavePDBString() + "TER\n" + pdb_pi_T.SavePDBString() + "TER\n"
            output = output + pdb_pi_cat.SavePDBString() + "TER\n" + pdb_salt_bridges.SavePDBString() + "TER\n"
            
            f = open(parameters.params['output_file'],'w')
            f.write(output)
            f.close()

    def vmd_state_file(self):
        vmd = []
        vmd.append("set viewplist {}")
        vmd.append("set fixedlist {}")
        vmd.append("# Display settings")
        vmd.append("display projection   Orthographic")
        vmd.append("display depthcue   on")
        vmd.append("display cuestart   0.500000")
        vmd.append("display cueend     10.000000")
        vmd.append("display cuedensity 0.200000")
        vmd.append("display cuemode    Exp2")

        vmd.append("mol new back_bone.pdb type pdb first 0 last -1 step 1 filebonds 1 autobonds 1 waitfor all")
        vmd.append("mol delrep 0 top")
        vmd.append("mol representation VDW 1.000000 8.000000")
        vmd.append("mol color Name")
        vmd.append("mol selection {all}")
        vmd.append("mol material Opaque")
        vmd.append("mol addrep top")
        vmd.append("mol selupdate 0 top 0")
        vmd.append("mol colupdate 0 top 0")
        vmd.append("mol scaleminmax top 0 0.000000 0.000000")
        vmd.append("mol smoothrep top 0 0")
        vmd.append("mol drawframes top 0 {now}")
        vmd.append("mol rename top back_bone.pdb")
        vmd.append("molinfo top set drawn 0")
        vmd.append("set viewpoints([molinfo top]) {{{1 0 0 -75.1819} {0 1 0 -83.0219} {0 0 1 -119.981} {0 0 0 1}} {{-0.0620057 0.672762 -0.737291 0} {0.428709 0.685044 0.589035 0} {0.90135 -0.279568 -0.33089 0} {0 0 0 1}} {{0.11999 0 0 0} {0 0.11999 0 0} {0 0 0.11999 0} {0 0 0 1}} {{1 0 0 0} {0 1 0 0} {0 0 1 0} {0 0 0 1}}}")
        vmd.append("lappend viewplist [molinfo top]")

        vmd.append("mol new side_chain.pdb type pdb first 0 last -1 step 1 filebonds 1 autobonds 1 waitfor all")
        vmd.append("mol delrep 0 top")
        vmd.append("mol representation VDW 1.000000 8.000000")
        vmd.append("mol color Name")
        vmd.append("mol selection {all}")
        vmd.append("mol material Opaque")
        vmd.append("mol addrep top")
        vmd.append("mol selupdate 0 top 0")
        vmd.append("mol colupdate 0 top 0")
        vmd.append("mol scaleminmax top 0 0.000000 0.000000")
        vmd.append("mol smoothrep top 0 0")
        vmd.append("mol drawframes top 0 {now}")
        vmd.append("mol rename top side_chain.pdb")
        vmd.append("molinfo top set drawn 0")
        vmd.append("set viewpoints([molinfo top]) {{{1 0 0 -75.1819} {0 1 0 -83.0219} {0 0 1 -119.981} {0 0 0 1}} {{-0.0620057 0.672762 -0.737291 0} {0.428709 0.685044 0.589035 0} {0.90135 -0.279568 -0.33089 0} {0 0 0 1}} {{0.11999 0 0 0} {0 0.11999 0 0} {0 0 0.11999 0} {0 0 0 1}} {{1 0 0 0} {0 1 0 0} {0 0 1 0} {0 0 0 1}}}")
        vmd.append("lappend viewplist [molinfo top]")

        vmd.append("mol new close_contacts.pdb type pdb first 0 last -1 step 1 filebonds 1 autobonds 1 waitfor all")
        vmd.append("mol delrep 0 top")
        vmd.append("mol representation VDW 1.000000 8.000000")
        vmd.append("mol color Name")
        vmd.append("mol selection {all}")
        vmd.append("mol material Opaque")
        vmd.append("mol addrep top")
        vmd.append("mol selupdate 0 top 0")
        vmd.append("mol colupdate 0 top 0")
        vmd.append("mol scaleminmax top 0 0.000000 0.000000")
        vmd.append("mol smoothrep top 0 0")
        vmd.append("mol drawframes top 0 {now}")
        vmd.append("mol rename top close_contacts.pdb")
        vmd.append("molinfo top set drawn 0")
        vmd.append("set viewpoints([molinfo top]) {{{1 0 0 -75.1819} {0 1 0 -83.0219} {0 0 1 -119.981} {0 0 0 1}} {{-0.0620057 0.672762 -0.737291 0} {0.428709 0.685044 0.589035 0} {0.90135 -0.279568 -0.33089 0} {0 0 0 1}} {{0.11999 0 0 0} {0 0.11999 0 0} {0 0 0.11999 0} {0 0 0 1}} {{1 0 0 0} {0 1 0 0} {0 0 1 0} {0 0 0 1}}}")
        vmd.append("lappend viewplist [molinfo top]")

        vmd.append("mol new contacts.pdb type pdb first 0 last -1 step 1 filebonds 1 autobonds 1 waitfor all")
        vmd.append("mol delrep 0 top")
        vmd.append("mol representation VDW 0.500000 8.000000")
        vmd.append("mol color Name")
        vmd.append("mol selection {all}")
        vmd.append("mol material Opaque")
        vmd.append("mol addrep top")
        vmd.append("mol selupdate 0 top 0")
        vmd.append("mol colupdate 0 top 0")
        vmd.append("mol scaleminmax top 0 0.000000 0.000000")
        vmd.append("mol smoothrep top 0 0")
        vmd.append("mol drawframes top 0 {now}")
        vmd.append("mol rename top contacts.pdb")
        vmd.append("molinfo top set drawn 0")
        vmd.append("set viewpoints([molinfo top]) {{{1 0 0 -75.1819} {0 1 0 -83.0219} {0 0 1 -119.981} {0 0 0 1}} {{-0.0620057 0.672762 -0.737291 0} {0.428709 0.685044 0.589035 0} {0.90135 -0.279568 -0.33089 0} {0 0 0 1}} {{0.11999 0 0 0} {0 0.11999 0 0} {0 0 0.11999 0} {0 0 0 1}} {{1 0 0 0} {0 1 0 0} {0 0 1 0} {0 0 0 1}}}")
        vmd.append("lappend viewplist [molinfo top]")

        vmd.append("mol new contacts_alpha_helix.pdb type pdb first 0 last -1 step 1 filebonds 1 autobonds 1 waitfor all")
        vmd.append("mol delrep 0 top")
        vmd.append("mol representation VDW 1.000000 8.000000")
        vmd.append("mol color Name")
        vmd.append("mol selection {all}")
        vmd.append("mol material Opaque")
        vmd.append("mol addrep top")
        vmd.append("mol selupdate 0 top 0")
        vmd.append("mol colupdate 0 top 0")
        vmd.append("mol scaleminmax top 0 0.000000 0.000000")
        vmd.append("mol smoothrep top 0 0")
        vmd.append("mol drawframes top 0 {now}")
        vmd.append("mol rename top contacts_alpha_helix.pdb")
        vmd.append("molinfo top set drawn 0")
        vmd.append("set viewpoints([molinfo top]) {{{1 0 0 -75.1819} {0 1 0 -83.0219} {0 0 1 -119.981} {0 0 0 1}} {{-0.0620057 0.672762 -0.737291 0} {0.428709 0.685044 0.589035 0} {0.90135 -0.279568 -0.33089 0} {0 0 0 1}} {{0.11999 0 0 0} {0 0.11999 0 0} {0 0 0.11999 0} {0 0 0 1}} {{1 0 0 0} {0 1 0 0} {0 0 1 0} {0 0 0 1}}}")
        vmd.append("lappend viewplist [molinfo top]")

        vmd.append("mol new contacts_beta_sheet.pdb type pdb first 0 last -1 step 1 filebonds 1 autobonds 1 waitfor all")
        vmd.append("mol delrep 0 top")
        vmd.append("mol representation VDW 1.000000 8.000000")
        vmd.append("mol color Name")
        vmd.append("mol selection {all}")
        vmd.append("mol material Opaque")
        vmd.append("mol addrep top")
        vmd.append("mol selupdate 0 top 0")
        vmd.append("mol colupdate 0 top 0")
        vmd.append("mol scaleminmax top 0 0.000000 0.000000")
        vmd.append("mol smoothrep top 0 0")
        vmd.append("mol drawframes top 0 {now}")
        vmd.append("mol rename top contacts_beta_sheet.pdb")
        vmd.append("molinfo top set drawn 0")
        vmd.append("set viewpoints([molinfo top]) {{{1 0 0 -75.1819} {0 1 0 -83.0219} {0 0 1 -119.981} {0 0 0 1}} {{-0.0620057 0.672762 -0.737291 0} {0.428709 0.685044 0.589035 0} {0.90135 -0.279568 -0.33089 0} {0 0 0 1}} {{0.11999 0 0 0} {0 0.11999 0 0} {0 0 0.11999 0} {0 0 0 1}} {{1 0 0 0} {0 1 0 0} {0 0 1 0} {0 0 0 1}}}")
        vmd.append("lappend viewplist [molinfo top]")

        vmd.append("mol new contacts_other_secondary_structure.pdb type pdb first 0 last -1 step 1 filebonds 1 autobonds 1 waitfor all")
        vmd.append("mol delrep 0 top")
        vmd.append("mol representation VDW 1.000000 8.000000")
        vmd.append("mol color Name")
        vmd.append("mol selection {all}")
        vmd.append("mol material Opaque")
        vmd.append("mol addrep top")
        vmd.append("mol selupdate 0 top 0")
        vmd.append("mol colupdate 0 top 0")
        vmd.append("mol scaleminmax top 0 0.000000 0.000000")
        vmd.append("mol smoothrep top 0 0")
        vmd.append("mol drawframes top 0 {now}")
        vmd.append("mol rename top contacts_other_secondary_structure.pdb")
        vmd.append("molinfo top set drawn 0")
        vmd.append("set viewpoints([molinfo top]) {{{1 0 0 -75.1819} {0 1 0 -83.0219} {0 0 1 -119.981} {0 0 0 1}} {{-0.0620057 0.672762 -0.737291 0} {0.428709 0.685044 0.589035 0} {0.90135 -0.279568 -0.33089 0} {0 0 0 1}} {{0.11999 0 0 0} {0 0.11999 0 0} {0 0 0.11999 0} {0 0 0 1}} {{1 0 0 0} {0 1 0 0} {0 0 1 0} {0 0 0 1}}}")
        vmd.append("lappend viewplist [molinfo top]")

        vmd.append("mol new hydrophobic.pdb type pdb first 0 last -1 step 1 filebonds 1 autobonds 1 waitfor all")
        vmd.append("mol delrep 0 top")
        vmd.append("mol representation VDW 0.500000 8.000000")
        vmd.append("mol color Name")
        vmd.append("mol selection {all}")
        vmd.append("mol material Opaque")
        vmd.append("mol addrep top")
        vmd.append("mol selupdate 0 top 0")
        vmd.append("mol colupdate 0 top 0")
        vmd.append("mol scaleminmax top 0 0.000000 0.000000")
        vmd.append("mol smoothrep top 0 0")
        vmd.append("mol drawframes top 0 {now}")
        vmd.append("mol rename top hydrophobic.pdb")
        vmd.append("molinfo top set drawn 0")
        vmd.append("set viewpoints([molinfo top]) {{{1 0 0 -75.1819} {0 1 0 -83.0219} {0 0 1 -119.981} {0 0 0 1}} {{-0.0620057 0.672762 -0.737291 0} {0.428709 0.685044 0.589035 0} {0.90135 -0.279568 -0.33089 0} {0 0 0 1}} {{0.11999 0 0 0} {0 0.11999 0 0} {0 0 0.11999 0} {0 0 0 1}} {{1 0 0 0} {0 1 0 0} {0 0 1 0} {0 0 0 1}}}")
        vmd.append("lappend viewplist [molinfo top]")

        vmd.append("mol new hydrogen_bonds.pdb type pdb first 0 last -1 step 1 filebonds 1 autobonds 1 waitfor all")
        vmd.append("mol delrep 0 top")
        vmd.append("mol representation Licorice 0.300000 10.000000 10.000000")
        vmd.append("mol color Name")
        vmd.append("mol selection {all}")
        vmd.append("mol material Opaque")
        vmd.append("mol addrep top")
        vmd.append("mol selupdate 0 top 0")
        vmd.append("mol colupdate 0 top 0")
        vmd.append("mol scaleminmax top 0 0.000000 0.000000")
        vmd.append("mol smoothrep top 0 0")
        vmd.append("mol drawframes top 0 {now}")
        vmd.append("mol rename top hydrogen_bonds.pdb")
        vmd.append("molinfo top set drawn 0")
        vmd.append("set viewpoints([molinfo top]) {{{1 0 0 -75.1819} {0 1 0 -83.0219} {0 0 1 -119.981} {0 0 0 1}} {{-0.0620057 0.672762 -0.737291 0} {0.428709 0.685044 0.589035 0} {0.90135 -0.279568 -0.33089 0} {0 0 0 1}} {{0.11999 0 0 0} {0 0.11999 0 0} {0 0 0.11999 0} {0 0 0 1}} {{1 0 0 0} {0 1 0 0} {0 0 1 0} {0 0 0 1}}}")
        vmd.append("lappend viewplist [molinfo top]")

        vmd.append("mol new salt_bridges.pdb type pdb first 0 last -1 step 1 filebonds 1 autobonds 1 waitfor all")
        vmd.append("mol delrep 0 top")
        vmd.append("mol representation Licorice 0.300000 10.000000 10.000000")
        vmd.append("mol color Name")
        vmd.append("mol selection {all}")
        vmd.append("mol material Opaque")
        vmd.append("mol addrep top")
        vmd.append("mol selupdate 0 top 0")
        vmd.append("mol colupdate 0 top 0")
        vmd.append("mol scaleminmax top 0 0.000000 0.000000")
        vmd.append("mol smoothrep top 0 0")
        vmd.append("mol drawframes top 0 {now}")
        vmd.append("mol rename top salt_bridges.pdb")
        vmd.append("molinfo top set drawn 0")
        vmd.append("set viewpoints([molinfo top]) {{{1 0 0 -75.1819} {0 1 0 -83.0219} {0 0 1 -119.981} {0 0 0 1}} {{-0.0620057 0.672762 -0.737291 0} {0.428709 0.685044 0.589035 0} {0.90135 -0.279568 -0.33089 0} {0 0 0 1}} {{0.11999 0 0 0} {0 0.11999 0 0} {0 0 0.11999 0} {0 0 0 1}} {{1 0 0 0} {0 1 0 0} {0 0 1 0} {0 0 0 1}}}")
        vmd.append("lappend viewplist [molinfo top]")

        vmd.append("mol new cat_pi.pdb type pdb first 0 last -1 step 1 filebonds 1 autobonds 1 waitfor all")
        vmd.append("mol delrep 0 top")
        vmd.append("mol representation Licorice 0.300000 10.000000 10.000000")
        vmd.append("mol color Name")
        vmd.append("mol selection {all}")
        vmd.append("mol material Opaque")
        vmd.append("mol addrep top")
        vmd.append("mol selupdate 0 top 0")
        vmd.append("mol colupdate 0 top 0")
        vmd.append("mol scaleminmax top 0 0.000000 0.000000")
        vmd.append("mol smoothrep top 0 0")
        vmd.append("mol drawframes top 0 {now}")
        vmd.append("mol rename top cat_pi.pdb")
        vmd.append("molinfo top set drawn 0")
        vmd.append("set viewpoints([molinfo top]) {{{1 0 0 -75.1819} {0 1 0 -83.0219} {0 0 1 -119.981} {0 0 0 1}} {{-0.0620057 0.672762 -0.737291 0} {0.428709 0.685044 0.589035 0} {0.90135 -0.279568 -0.33089 0} {0 0 0 1}} {{0.11999 0 0 0} {0 0.11999 0 0} {0 0 0.11999 0} {0 0 0 1}} {{1 0 0 0} {0 1 0 0} {0 0 1 0} {0 0 0 1}}}")
        vmd.append("lappend viewplist [molinfo top]")

        vmd.append("mol new pi_pi_stacking.pdb type pdb first 0 last -1 step 1 filebonds 1 autobonds 1 waitfor all")
        vmd.append("mol delrep 0 top")
        vmd.append("mol representation Licorice 0.300000 10.000000 10.000000")
        vmd.append("mol color Name")
        vmd.append("mol selection {all}")
        vmd.append("mol material Opaque")
        vmd.append("mol addrep top")
        vmd.append("mol selupdate 0 top 0")
        vmd.append("mol colupdate 0 top 0")
        vmd.append("mol scaleminmax top 0 0.000000 0.000000")
        vmd.append("mol smoothrep top 0 0")
        vmd.append("mol drawframes top 0 {now}")
        vmd.append("mol rename top pi_pi_stacking.pdb")
        vmd.append("molinfo top set drawn 0")
        vmd.append("set viewpoints([molinfo top]) {{{1 0 0 -75.1819} {0 1 0 -83.0219} {0 0 1 -119.981} {0 0 0 1}} {{-0.0620057 0.672762 -0.737291 0} {0.428709 0.685044 0.589035 0} {0.90135 -0.279568 -0.33089 0} {0 0 0 1}} {{0.11999 0 0 0} {0 0.11999 0 0} {0 0 0.11999 0} {0 0 0 1}} {{1 0 0 0} {0 1 0 0} {0 0 1 0} {0 0 0 1}}}")
        vmd.append("lappend viewplist [molinfo top]")

        vmd.append("mol new T_stacking.pdb type pdb first 0 last -1 step 1 filebonds 1 autobonds 1 waitfor all")
        vmd.append("mol delrep 0 top")
        vmd.append("mol representation Licorice 0.300000 10.000000 10.000000")
        vmd.append("mol color Name")
        vmd.append("mol selection {all}")
        vmd.append("mol material Opaque")
        vmd.append("mol addrep top")
        vmd.append("mol selupdate 0 top 0")
        vmd.append("mol colupdate 0 top 0")
        vmd.append("mol scaleminmax top 0 0.000000 0.000000")
        vmd.append("mol smoothrep top 0 0")
        vmd.append("mol drawframes top 0 {now}")
        vmd.append("mol rename top T_stacking.pdb")
        vmd.append("molinfo top set drawn 0")
        vmd.append("set viewpoints([molinfo top]) {{{1 0 0 -75.1819} {0 1 0 -83.0219} {0 0 1 -119.981} {0 0 0 1}} {{-0.0620057 0.672762 -0.737291 0} {0.428709 0.685044 0.589035 0} {0.90135 -0.279568 -0.33089 0} {0 0 0 1}} {{0.11999 0 0 0} {0 0.11999 0 0} {0 0 0.11999 0} {0 0 0 1}} {{1 0 0 0} {0 1 0 0} {0 0 1 0} {0 0 0 1}}}")
        vmd.append("lappend viewplist [molinfo top]")

        vmd.append("mol new ligand.pdb type pdb first 0 last -1 step 1 filebonds 1 autobonds 1 waitfor all")
        vmd.append("mol delrep 0 top")
        vmd.append("mol representation CPK 1.000000 0.300000 8.000000 6.000000")
        vmd.append("mol color Name")
        vmd.append("mol selection {all}")
        vmd.append("mol material Opaque")
        vmd.append("mol addrep top")
        vmd.append("mol selupdate 0 top 0")
        vmd.append("mol colupdate 0 top 0")
        vmd.append("mol scaleminmax top 0 0.000000 0.000000")
        vmd.append("mol smoothrep top 0 0")
        vmd.append("mol drawframes top 0 {now}")
        vmd.append("mol rename top ligand.pdb")
        vmd.append("set viewpoints([molinfo top]) {{{1 0 0 -75.1819} {0 1 0 -83.0219} {0 0 1 -119.981} {0 0 0 1}} {{-0.0620057 0.672762 -0.737291 0} {0.428709 0.685044 0.589035 0} {0.90135 -0.279568 -0.33089 0} {0 0 0 1}} {{0.11999 0 0 0} {0 0.11999 0 0} {0 0 0.11999 0} {0 0 0 1}} {{1 0 0 0} {0 1 0 0} {0 0 1 0} {0 0 0 1}}}")
        vmd.append("lappend viewplist [molinfo top]")
        vmd.append("set topmol [molinfo top]")

        vmd.append("mol new receptor.pdb type pdb first 0 last -1 step 1 filebonds 1 autobonds 1 waitfor all")
        vmd.append("mol delrep 0 top")
        vmd.append("mol representation Lines 3.000000")
        vmd.append("mol color Name")
        vmd.append("mol selection {all}")
        vmd.append("mol material Opaque")
        vmd.append("mol addrep top")
        vmd.append("mol selupdate 0 top 0")
        vmd.append("mol colupdate 0 top 0")
        vmd.append("mol scaleminmax top 0 0.000000 0.000000")
        vmd.append("mol smoothrep top 0 0")
        vmd.append("mol drawframes top 0 {now}")
        vmd.append("mol rename top receptor.pdb")
        vmd.append("set viewpoints([molinfo top]) {{{1 0 0 -75.1819} {0 1 0 -83.0219} {0 0 1 -119.981} {0 0 0 1}} {{-0.0620057 0.672762 -0.737291 0} {0.428709 0.685044 0.589035 0} {0.90135 -0.279568 -0.33089 0} {0 0 0 1}} {{0.11999 0 0 0} {0 0.11999 0 0} {0 0 0.11999 0} {0 0 0 1}} {{1 0 0 0} {0 1 0 0} {0 0 1 0} {0 0 0 1}}}")
        vmd.append("lappend viewplist [molinfo top]")

        vmd.append("foreach v $viewplist {")
        vmd.append("  molinfo $v set {center_matrix rotate_matrix scale_matrix global_matrix} $viewpoints($v)")
        vmd.append("}")
        vmd.append("foreach v $fixedlist {")
        vmd.append("  molinfo $v set fixed 1")
        vmd.append("}")
        vmd.append("unset viewplist")
        vmd.append("unset fixedlist")
        vmd.append("mol top $topmol")
        vmd.append("unset topmol")
        vmd.append("color Display {Background} white")
        return "\n".join(vmd)

class command_line_parameters:
    
    params = {}
    
    def is_num(self, num):
        try:
            t = float(num)
            return t
        except ValueError:
            return num
    
    def __init__(self, parameters):
        
        # first, set defaults
        self.params['close_contacts_dist1_cutoff'] = 2.5
        self.params['close_contacts_dist2_cutoff'] = 4.0
        self.params['electrostatic_dist_cutoff'] = 4.0
        self.params['active_site_flexibility_dist_cutoff'] = 4.0
        self.params['hydrophobic_dist_cutoff'] = 4.0
        self.params['hydrogen_bond_dist_cutoff'] = 4.0
        self.params['hydrogen_bond_angle_cutoff'] = 40.0
        self.params['pi_padding_dist'] = 0.75
        self.params['pi_pi_interacting_dist_cutoff'] = 7.5
        self.params['pi_stacking_angle_tolerance'] = 30.0
        self.params['T_stacking_angle_tolerance'] = 30.0
        self.params['T_stacking_closest_dist_cutoff'] = 5.0
        self.params['cation_pi_dist_cutoff'] = 6.0
        self.params['salt_bridge_dist_cutoff'] = 5.5
        self.params['receptor'] = ''
        self.params['ligand'] = ''
        self.params['output_dir'] = ''
        self.params['output_file'] = ''

        # now get user inputed values
        
        for index in range(len(parameters)):
            item = parameters[index]
            if item[:1] == '-': # so it's a parameter key value
                key = item.replace('-','')
                value = self.is_num(parameters[index+1])
                if key in self.params.keys():
                    self.params[key] = value
                    parameters[index] = ""
                    parameters[index + 1] = ""
        
        # make a list of all the command-line parameters not used
        self.error = ""
        for index in range(1,len(parameters)):
            item = parameters[index]
            if item != "": self.error = self.error + item + " "
        
        # Make sure the output directory, if specified, ends in a /
        if self.params['output_dir'] != "":
            if self.params['output_dir'][-1:] != os.sep:
                self.params['output_dir'] = self.params['output_dir'] + os.sep
        
        # If an output directory is specified but a log file isn't, set a default logfile
        if self.params['output_dir'] != "" and self.params['output_file'] == '': self.params['output_file'] = self.params['output_dir'] + 'output.pdb'
        
    def okay_to_proceed(self):
        # at the very least, you need the ligand and the receptor
        if self.params['receptor'] != '' and self.params['ligand'] != '':
            return True
        else: return False

def intro():
    version = "1.2.0"
    lines = []
    lines.append("")
    lines.append("BINANA " + version)
    lines.append("============")
    lines.append("   BINANA is released under the GNU General Public License (see http://www.gnu.org/licenses/gpl.html). If you have any questions, comments, or suggestions, please don't hesitate to contact me, Jacob Durrant, at jdurrant [at] ucsd [dot] edu. If you use BINANA in your work, please cite [REFERENCE HERE].")
    lines.append("")
    lines.append("Introduction")
    lines.append("============")
    lines.append("   BINANA (BINding ANAlyzer) is a python-implemented algorithm for analyzing ligand binding. The program identifies key binding characteristics like hydrogen bonds, salt bridges, and pi interactions. As input, BINANA accepts receptor and ligand files in the PDBQT format. PDBQT files can be generated from the more common PDB file format using the free converter provided with AutoDockTools, available at http://mgltools.scripps.edu/downloads")
    lines.append("   As output, BINANA describes ligand binding. Here's a simple example of how to run the program:")
    lines.append("")
    lines.append("python binana.py -receptor /path/to/receptor.pdbqt -ligand /path/to/ligand.pdbqt")
    lines.append("")
    lines.append("   To create a single PDB file showing the different binding characteristics with those characteristics described in the PDB header:")
    lines.append("")
    lines.append("python binana.py -receptor /path/to/receptor.pdbqt -ligand /path/to/ligand.pdbqt -output_file /path/to/output.pdb")
    lines.append("")
    lines.append("   Note that in the above example, errors and warnings are not written to the output file. To save these to a file, try:")
    lines.append("")
    lines.append("python binana.py -receptor /path/to/receptor.pdbqt -ligand /path/to/ligand.pdbqt -output_file /path/to/output.pdb > errors.txt")
    lines.append("")
    lines.append("   You can also send the program output to a directory, which will be created if it does not already exist. If a directory is specified, the program automatically separates the output PDB file into separate files for each interaction analyzed, and a description of the interactions is written to a file called 'log.txt'. Additionally, a VMD state file is created so the results can be easily visualized in VMD, a free program available for download at http://www.ks.uiuc.edu/Development/Download/download.cgi?PackageName=VMD Again, to save warnings and errors, append something like \"> errors.txt\" to the end of your command:")
    lines.append("")
    lines.append("python binana.py -receptor /path/to/receptor.pdbqt -ligand /path/to/ligand.pdbqt -output_dir /path/to/output/directory/ > errors.txt")
    lines.append("")
    lines.append("   Though we recommend using program defaults, the following command-line tags can also be specified: -close_contacts_dist1_cutoff -close_contacts_dist2_cutoff -electrostatic_dist_cutoff -active_site_flexibility_dist_cutoff -hydrophobic_dist_cutoff -hydrogen_bond_dist_cutoff -hydrogen_bond_angle_cutoff -pi_padding_dist -pi_pi_interacting_dist_cutoff -pi_stacking_angle_tolerance -T_stacking_angle_tolerance -T_stacking_closest_dist_cutoff -cation_pi_dist_cutoff -salt_bridge_dist_cutoff")
    lines.append("   For example, if you want to tell BINANA to detect only hydrogen bonds where the donor and acceptor are less than 3.0 angstroms distant, run:")
    lines.append("")
    lines.append("python binana.py -receptor /path/to/receptor.pdbqt -ligand /path/to/ligand.pdbqt -hydrogen_bond_dist_cutoff 3.0")
    lines.append("")
    lines.append("   What follows is a detailed description of the BINANA algorithm and a further explaination of the optional parameters described above. Parameter names are enclosed in braces.")
    lines.append("")
    lines.append("Close Contacts")
    lines.append("==============")
    lines.append("   BINANA begins by identifying all ligand and protein atoms that come within {close_contacts_dist1_cutoff} angstroms of each other. These close-contact atoms are then characterized according to their respective AutoDock atom types, without regard for the receptor or ligand. The number of each pair of close-contact atoms of given AutoDock atom types is then tallied. For example, the program counts the number of times a hydrogen-bond accepting oxygen atom (atom type OA), either on the ligand or the receptor, comes within {close_contacts_dist1_cutoff} angstroms of a polar hydrogen atom (atom type HD) on the corresponding binding partner, be it the receptor or the ligand. A similar list of atom-type pairs is tallied for all ligand and receptor atoms that come within {close_contacts_dist2_cutoff} angstroms of each other, where {close_contacts_dist2_cutoff} > {close_contacts_dist1_cutoff}.")
    lines.append("")
    lines.append("Electrostatic Interactions")
    lines.append("==========================")
    lines.append("   For each atom-type pair of atoms that come within {electrostatic_dist_cutoff} angstroms of each other, as described above, a summed electrostatic energy is calculated using the Gasteiger partial charges assigned by AutoDockTools.")
    lines.append("")
    lines.append("Binding-Pocket Flexibility")
    lines.append("==========================")
    lines.append("   BINANA also provides useful information about the flexibility of a binding pocket. Each receptor atom that comes with {active_site_flexibility_dist_cutoff} angstroms of any ligand atom is characterized according to whether or not it belongs to a protein side chain or backbone. Additionally, the secondary structure of the corresponding protein residue of each atom, be it alpha helix, beta sheet, or other, is also determined. Thus, there are six possible characterizations for each atom: alpha-sidechain, alpha-backbone, beta-sidechain, beta-backbone, other-sidechain, other-backbone. The number of close-contact receptor atoms falling into each of these six categories is tallied as a metric of binding-site flexibility.")
    lines.append("   All protein atoms with the atom names \"CA,\" \"C,\" \"O,\" or \"N\" are assumed to belong to the backbone. All other receptor atoms are assigned side-chain status. Determining the secondary structure of the corresponding residue of each close-contact receptor atom is more difficult. First, preliminary secondary-structure assignments are made based on the phi and psi angles of each residue. If phi in (-145, -35) and psi in (-70, 50), the residue is assumed to be in the alpha-helix conformation. If phi in [-180, -40) and psi in (90,180], or phi in [-180,-70) and psi in [-180, -165], the residue is assumed to be in the beta-sheet conformation. Otherwise, the secondary structure of the residue is labeled \"other.\"")
    lines.append("   Inspection of actual alpha-helix structures revealed that the alpha carbon of an alpha-helix residue i is generally within 6.0 angstroms of the alpha carbon of an alpha-helix residue three residues away (i + 3 or i - 3). Any residue that has been preliminarily labeled \"alpha helix\" that fails to meet this criteria is instead labeled \"other.\" Additionally, the residues of any alpha helix comprised of fewer than four consecutive residues are also labeled \"other,\" as these tended belong to be small loops rather than genuine helices.")
    lines.append("   True beta strands hydrogen bond with neighboring beta strands to form beta sheets. Inspection of actual beta strands revealed that the Calpha of a beta-sheet residue, i, is typically within 6.0 angstroms of the Calpha of another beta-sheet residue, usually on a different strand, when the residues [i - 2, i + 2] are excluded. Any residue labeled \"beta sheet\" that does not meet this criteria is labeled \"other\" instead. Additionally, the residues of beta strands that are less than three residues long are likewise labeled \"other,\" as these residues typically belong to loops rather than legitimate strands.")
    lines.append("")
    lines.append("Hydrophobic Contacts")
    lines.append("====================")
    lines.append("   To identify hydrophobic contacts, BINANA simply tallies the number of times a ligand carbon atom comes within {hydrophobic_dist_cutoff} angstroms of a receptor carbon atom. These hydrophobic contacts are categorized according to the flexibility of the receptor carbon atom. There are six possible classifications: alpha-sidechain, alpha-backbone, beta-sidechain, beta-backbone, other-sidechain, other-backbone. The total number of hydrophobic contacts is simply the sum of these six counts.")
    lines.append("")
    lines.append("Hydrogen Bonds")
    lines.append("==============")
    lines.append("   BINANA allows hydroxyl and amine groups to act as hydrogen-bond donors. Oxygen and nitrogen atoms can act as hydrogen-bond acceptors. Fairly liberal cutoffs are implemented in order to accommodate low-resolution crystal structures. A hydrogen bond is identified if the hydrogen-bond donor comes within {hydrogen_bond_dist_cutoff} angstroms of the hydrogen-bond acceptor, and the angle formed between the donor, the hydrogen atom, and the acceptor is no greater than {hydrogen_bond_angle_cutoff} degrees. BINANA tallies the number of hydrogen bonds according to the secondary structure of the receptor atom, the side-chain/backbone status of the receptor atom, and the location (ligand or receptor) of the hydrogen bond donor. Thus there are twelve possible categorizations: alpha-sidechain-ligand, alpha-backbone-ligand, beta-sidechain-ligand, beta-backbone-ligand, other-sidechain-ligand, other-backbone-ligand, alpha-sidechain-receptor, alpha-backbone-receptor, beta-sidechain-receptor, beta-backbone-receptor, other-sidechain-receptor, other-backbone-receptor.")
    lines.append("")
    lines.append("Salt Bridges")
    lines.append("============")
    lines.append("   BINANA also seeks to identify possible salt bridges binding the ligand to the receptor. First, charged functional groups are identified and labeled with a representative point to denote their location. For non-protein residues, BINANA searches for common functional groups or atoms that are known to be charged. Atoms containing the following names are assumed to be metal cations: MG, MN, RH, ZN, FE, BI, AS, AG. The identifying coordinate is centered on the metal cation itself. Sp3-hybridized amines (which could pick up a hydrogen atom) and quaternary ammonium cations are also assumed to be charged; the representative coordinate is centered on the nitrogen atom. Imidamides where both of the constituent amines are primary, as in the guanidino group, are also fairly common charged groups. The representative coordinate is placed between the two constituent nitrogen atoms. ")
    lines.append("   Carboxylate groups are likewise charged; the identifying coordinate is placed between the two oxygen atoms. Any group containing a phosphorus atom bound to two oxygen atoms that are themselves bound to no other heavy atoms (i.e., a phosphate group) is also likely charged; the representative coordinate is centered on the phosphorus atom. Similarly, any group containing a sulfur atom bound to three oxygen atoms that are themselves bound to no other heavy atoms (i.e., a sulfonate group) is also likely charged; the representative coordinate is centered on the sulfur atom. Note that while BINANA is thorough in its attempt to identify charged functional groups on non-protein residues, it is not exhaustive. For example, one could imagine a protonated amine in an aromatic ring that, though charged, would not be identified as a charged group.")
    lines.append("   Identifying the charged functional groups of protein residues is much simpler. Functional groups are identified based on standardized protein atom names. Lysine residues have an amine; the representative coordinate is centered on the nitrogen atom. Arginine has a guanidino group; the coordinate is centered between the two terminal nitrogen atoms. Histadine is always considered charged, as it could pick up a hydrogen atom. The representative charge is placed between the two ring nitrogen atoms. Finally, glutamate and aspartate contain charged carboxylate groups; the representative coordinate is placed between the two oxygen atoms.")
    lines.append("   Having identified the location of all charged groups, BINANA is ready to predict potential salt bridges. First, the algorithm identifies all representative charge coordinates within {salt_bridge_dist_cutoff} angstroms of each other. Next, it verifies that the two identified coordinates correspond to charges that are opposite. If so, a salt bridge is detected. These salt bridges are characterized and tallied by the secondary structure of the associated protein residue: alpha helix, beta sheet, or other.")
    lines.append("")
    lines.append("pi Interactions")
    lines.append("===============")
    lines.append("   A number of interactions are known to involve pi systems. In order to detect the aromatic rings of non-protein residues, a recursive subroutine identifies all five or six member rings, aromatic or not. The dihedral angles between adjacent ring atoms, and between adjacent ring atoms and the first atom of ring substituents, are checked to ensure that none deviate from planarity by more than 15 degrees. Planarity establishes aromaticity. For protein residues, aromatic rings are identified using standardized protein-atom names. Phenylalanine, tyrosine, and histidine all have aromatic rings. Tryptophan is assigned two aromatic rings. ")
    lines.append("   Once an aromatic ring is identified, it must be fully characterized. First, a plane is defined that passes through three ring atoms, preferably the first, third, and fifth atoms. The center of the ring is calculated by averaging the coordinates of all ring atoms, and the radius is given to be the maximum distance between the center point and any of those atoms. From this information, a ring disk can be defined that is centered on the ring center point, oriented along the ring plane, and has a radius equal to that of the ring plus a small buffer ({pi_padding_dist} angstroms).")
    lines.append("   Having identified and characterized all aromatic rings, the algorithm next attempts to identify pi-pi stacking interactions. First, every aromatic ring of the ligand is compared to every aromatic ring of the receptor. If the centers of two rings are within {pi_pi_interacting_dist_cutoff} angstroms of each other, the angle between the two vectors normal to the planes of each ring is calculated. If this angle suggests that the two planes are within {pi_stacking_angle_tolerance} degrees of being parallel, then each of the ring atoms is projected onto the plane of the opposite ring by identifying the nearest point on that plane. If any of these projected points fall within the ring disk of the opposite ring, the two aromatic rings are said to participate in a pi-pi stacking interaction. We note that it is not sufficient to simply project the ring center point onto the plane of the opposite ring because pi-pi stacking interactions are often off center.")
    lines.append("   To detect T-stacking or edge-face interactions, every aromatic ring of the ligand is again compared to every aromatic ring of the receptor. If the centers of two rings are within {pi_pi_interacting_dist_cutoff} angstroms of each other, the angle between the two vectors normal to the planes of each ring is again calculated. If this angle shows that the two planes are within {T_stacking_angle_tolerance} degrees of being perpendicular, a second distance check is performed to verify that the two rings come within {T_stacking_closest_dist_cutoff} angstroms at their nearest point. If so, each of the coordinates of the ring center points is projected onto the plane of the opposite ring by identifying the nearest point on the respective plane. If either of the projected center points falls within the ring disk of the opposite ring, the two aromatic rings are said to participate in a T-stacking interaction.")
    lines.append("   Finally, BINANA also detects cation-pi interactions between the ligand and the receptor. Each of the representative coordinates identifying charged functional groups is compared to each of the center points of the identified aromatic rings. If the distance between any of these pairs is less than {cation_pi_dist_cutoff} angstroms, the coordinate identifying the charged functional group is projected onto the plane of the aromatic ring by identifying the nearest point on that plane. If the projected coordinate falls within the ring disk of the aromatic ring, a cation-pi interaction is identified. ")
    lines.append("   pi-pi stacking, T-stacking, and cation-pi interactions are tallied according to the secondary structure of the receptor residue containing the associated aromatic ring or charged functional group: alpha helix, beta sheet, or other.")
    lines.append("")
    lines.append("Ligand Atom Types and Rotatable Bonds")
    lines.append("=====================================")
    lines.append("   BINANA also tallies the number of atoms of each AutoDock type present in the ligand as well as the number of ligand rotatable bonds identified by the AutoDockTools scripts used to generate the input PDBQT files.")
    lines.append("")
    lines.append("                            [- END INTRO -]")
    lines.append("")
    wrapped = []
    for line in lines:
        if line == "":
            wrapped.append("")
        elif "python binana.py" in line:
            wrapped.append(line)
        else:
            wrapped.extend(textwrap.wrap(line, 80))
    
    print ""
    print "                                                             |[]{};"
    print "                                                            .|[]{}"
    print "                                                            .|  {}"
    print "                                                             |   }"
    print "                                                             |   }"
    print "                                                             |   }"
    print "                                                            .|   };"
    print "                                                            .|     :'\""
    print "                                                           +.        \""
    print "                                                          =+         \"/"
    print "                                                         _=          \"/"
    print "                                                        -_           \"/"
    print "                                                       ,-            \"/"
    print "                                                     <>              \"/"
    print "                                                   |\                \""
    print "                                               :'\"/                 '\""
    print "                                        .|[]{};                    :'"
    print "               ,-_=+.|[]{};:'\"/|\<>,-_=+                           :'"
    print "           |\<>                                                   ;:"
    print "          /|                                                    {};"
    print "          /|                                                   ]{}"
    print "          /|                                                  []"
    print "           |\                                               .|["
    print "            \<                                            =+."
    print "              >,                                        -_="
    print "               ,-_=                                  <>,-"
    print "                  =+.|[]                         \"/|\<"
    print "                       ]{};:'\"/|\         []{};:'\""
    print "                                \<>,-_=+.|"
    
    for i in wrapped:
        print i


intro()

cmd_params = command_line_parameters(sys.argv[:])

if cmd_params.okay_to_proceed() == False:
    print "Error: You need to specify the ligand and receptor PDBQT files to analyze using\nthe -receptor and -ligand tags from the command line.\n"
    sys.exit(0)
    
if cmd_params.error != "":
    print "Warning: The following command-line parameters were not recognized:"
    print "   " + cmd_params.error + "\n"
    
lig = cmd_params.params['ligand']
rec = cmd_params.params['receptor']

#ligand = PDB()
#receptor = PDB()
#ligand.LoadPDB(lig)
#receptor.LoadPDB(rec)

d = binana(lig, rec, cmd_params)
